# Supplementary material for: Longitudinal genome-wide association study reveals early QTL that predict biomass accumulation under cold stress in sorghum
Source: Front Plant Sci. 2024 May 14;15:1278802. doi: 10.3389/fpls.2024.1278802 (PMC11130433; doi:10.3389/fpls.2024.1278802)
Supplement: Supplementary File S3 — Table of Germination Data. (A) Accessions with an average germination time within 10 DAP. (B) Plants that did not germinate. (C) Average germination times of accessions that germinated after 10 DAP, calculated from the three replicates for each BAP accession. [file DataSheet_3.csv]

SNP	pval	cofactor	order	nullPval	model	trait	chr	bp	dap	daptrait	alleles	FracHet	FracMissing	MAF
S8_6142090	7.36E-12	1	1	7.36E-12	ExtBIC	dap2_height	8	6142090	2	height	A/G	0.010344828	0.090909091	0.056896552
S8_6142090	1.07E-13	1	1	1.07E-13	ExtBIC	dap2_sv_hull.area	8	6142090	2	sv_hull.area	A/G	0.010344828	0.090909091	0.056896552
S8_6142090	1.13E-13	1	1	1.13E-13	ExtBIC	dap2_hull.area	8	6142090	2	hull.area	A/G	0.010344828	0.090909091	0.056896552
S8_6142090	3.08E-11	1	1	3.08E-11	ExtBIC	dap3_hull.area	8	6142090	3	hull.area	A/G	0.010344828	0.090909091	0.056896552
S8_6142090	9.02E-11	1	1	9.48E-11	ExtBIC	dap3_height	8	6142090	3	height	A/G	0.010344828	0.090909091	0.056896552
S8_6142090	2.95E-11	1	1	2.95E-11	ExtBIC	dap3_sv_hull.area	8	6142090	3	sv_hull.area	A/G	0.010344828	0.090909091	0.056896552
S10_7591313	2.65E-10	1	1	3.13E-07	ExtBIC	dap5_height	10	7591313	5	height	A/C	0	0.119122257	0.053380783
S2_63533759	1.87E-07	1	2	0.000332915	ExtBIC	dap5_height	2	63533759	5	height	T/A	0.006535948	0.040752351	0.264705882
S1_14239780	7.94E-08	1	1	1.38E-07	ExtBIC	dap7_area	1	14239780	7	area	C/G	0.056856187	0.062695925	0.081939799
S1_14239780	3.81E-08	1	1	1.00E-07	ExtBIC	dap7_WUE	1	14239780	7	WUE	C/G	0.056856187	0.062695925	0.081939799
S1_14239780	5.88E-08	1	1	1.16E-07	ExtBIC	dap7_sv_area	1	14239780	7	sv_area	C/G	0.056856187	0.062695925	0.081939799
S1_1153543	2.15E-07	1	1	8.56E-07	ExtBIC	dap8_sv_area	1	1153543	8	sv_area	T/G	0.072100313	0	0.054858934
S1_1153543	2.11E-07	1	1	5.76E-07	ExtBIC	dap8_area	1	1153543	8	area	T/G	0.072100313	0	0.054858934
S1_70671169	1.93E-07	1	1	2.36E-07	ExtBIC	dap8_WUE	1	70671169	8	WUE	C/A	0.042071197	0.031347962	0.050161812
S3_1963989	2.26E-07	1	1	4.58E-07	ExtBIC	dap8_height	3	1963989	8	height	C/G	0.037617555	0	0.056426332
S9_17571620	3.00E-07	1	1	5.39E-07	ExtBIC	dap8_hull.area	9	17571620	8	hull.area	C/T	0	0.037617555	0.071661238
S4_60430244	3.89E-07	1	1	6.21E-07	ExtBIC	dap10_sv_area	4	60430244	10	sv_area	T/C	0.069306931	0.05015674	0.057755776
S4_64256235	1.86E-07	1	1	8.00E-07	ExtBIC	dap11_sv_area	4	64256235	11	sv_area	G/C	0	0.07523511	0.088135593
S1_19841746	2.09E-07	1	1	2.90E-07	ExtBIC	dap12_sv_hull.area	1	19841746	12	sv_hull.area	A/G	0	0.084639498	0.051369863
S2_74514218	3.85E-07	1	1	9.34E-07	ExtBIC	dap12_tv_hull.area	2	74514218	12	tv_hull.area	T/A	0.00330033	0.05015674	0.417491749
S4_64256235	4.18E-08	1	1	4.47E-07	ExtBIC	dap12_sv_area	4	64256235	12	sv_area	G/C	0	0.07523511	0.088135593
S5_66598168	4.46E-07	1	1	2.51E-06	ExtBIC	dap12_RelGrRate	5	66598168	12	RelGrRate	T/C	0	0.037617555	0.058631922
S4_64256235	9.49E-09	1	1	4.31E-07	ExtBIC	dap13_sv_area	4	64256235	13	sv_area	G/C	0	0.07523511	0.088135593
S8_11562302	1.05E-07	1	2	2.46E-05	ExtBIC	dap13_RelGrRate	8	11562302	13	RelGrRate	G/T	0.006802721	0.078369906	0.183673469
S8_62617925	2.35E-08	1	1	1.66E-06	ExtBIC	dap13_RelGrRate	8	62617925	13	RelGrRate	T/C	0.003378378	0.072100313	0.069256757
S2_1199928	2.45E-07	1	1	6.05E-06	ExtBIC	dap14_WUE	2	1199928	14	WUE	G/A	0.029801325	0.053291536	0.402317881
S2_1199928	1.72E-07	1	2	6.57E-06	ExtBIC	dap14_area	2	1199928	14	area	G/A	0.029801325	0.053291536	0.402317881
S4_64256235	1.58E-09	1	2	7.26E-06	ExtBIC	dap14_WUE	4	64256235	14	WUE	G/C	0	0.07523511	0.088135593
S4_64256235	4.52E-09	1	1	6.29E-06	ExtBIC	dap14_area	4	64256235	14	area	G/C	0	0.07523511	0.088135593
S4_64256235	2.19E-08	1	1	1.13E-06	ExtBIC	dap14_sv_area	4	64256235	14	sv_area	G/C	0	0.07523511	0.088135593
S2_1199928	1.78E-07	1	1	3.98E-06	ExtBIC	dap15_WUE	2	1199928	15	WUE	G/A	0.029801325	0.053291536	0.402317881
S2_1199928	2.64E-07	1	2	6.29E-06	ExtBIC	dap15_sv_area	2	1199928	15	sv_area	G/A	0.029801325	0.053291536	0.402317881
S2_1199928	1.38E-07	1	1	5.27E-06	ExtBIC	dap15_area	2	1199928	15	area	G/A	0.029801325	0.053291536	0.402317881
S4_64256235	7.08E-11	1	1	2.89E-06	ExtBIC	dap15_sv_area	4	64256235	15	sv_area	G/C	0	0.07523511	0.088135593
S4_64256235	4.93E-09	1	2	6.43E-06	ExtBIC	dap15_area	4	64256235	15	area	G/C	0	0.07523511	0.088135593
S4_64256235	6.08E-09	1	2	7.57E-06	ExtBIC	dap15_WUE	4	64256235	15	WUE	G/C	0	0.07523511	0.088135593
S2_1199928	1.16E-07	1	1	4.83E-06	ExtBIC	dap16_area	2	1199928	16	area	G/A	0.029801325	0.053291536	0.402317881
S2_1199928	3.31E-07	1	1	5.54E-06	ExtBIC	dap16_sv_area	2	1199928	16	sv_area	G/A	0.029801325	0.053291536	0.402317881
S2_1199928	1.49E-07	1	1	3.27E-06	ExtBIC	dap16_WUE	2	1199928	16	WUE	G/A	0.029801325	0.053291536	0.402317881
S4_64256235	4.80E-09	1	2	6.16E-06	ExtBIC	dap16_area	4	64256235	16	area	G/C	0	0.07523511	0.088135593
S4_64256235	9.61E-09	1	2	7.70E-06	ExtBIC	dap16_WUE	4	64256235	16	WUE	G/C	0	0.07523511	0.088135593
S4_64256235	1.51E-09	1	2	1.08E-05	ExtBIC	dap16_sv_area	4	64256235	16	sv_area	G/C	0	0.07523511	0.088135593
S10_49817390	1.82E-06	1	1	3.16E-06	ExtBIC	dap17_RGR.area	10	49817390	17	RGR.area	A/G	0.010273973	0.084639498	0.186643836
S2_1199928	8.51E-09	1	1	6.17E-06	ExtBIC	dap17_area	2	1199928	17	area	G/A	0.029801325	0.053291536	0.402317881
S2_1199928	1.50E-07	1	1	3.27E-06	ExtBIC	dap17_WUE	2	1199928	17	WUE	G/A	0.029801325	0.053291536	0.402317881
S4_64256235	1.26E-08	1	2	9.16E-06	ExtBIC	dap17_WUE	4	64256235	17	WUE	G/C	0	0.07523511	0.088135593
S4_64256235	6.58E-11	1	2	7.25E-06	ExtBIC	dap17_area	4	64256235	17	area	G/C	0	0.07523511	0.088135593
S6_50921018	2.85E-07	1	3	0.00020941	ExtBIC	dap17_area	6	50921018	17	area	A/C	0	0.05015674	0.151815182
S2_73176516	1.63E-07	1	1	3.40E-06	ExtBIC	dap18_RGR.area	2	73176516	18	RGR.area	A/G	0.012820513	0.021943574	0.185897436
S8_53112641	2.82E-08	1	1	3.57E-08	ExtBIC	dap18_RelGrRate	8	53112641	18	RelGrRate	T/C	0.003257329	0.037617555	0.050488599
S2_73176516	3.00E-07	1	1	5.56E-06	ExtBIC	dap19_RGR.area	2	73176516	19	RGR.area	A/G	0.012820513	0.021943574	0.185897436
S7_56889630	2.13E-07	1	1	2.37E-07	ExtBIC	dap19_tv_hull.area	7	56889630	19	tv_hull.area	T/C	0	0.031347962	0.051779935
S7_56889630	9.84E-09	1	1	9.84E-09	ExtBIC	dap20_tv_hull.area	7	56889630	20	tv_hull.area	T/C	0	0.031347962	0.051779935
S7_56889630	2.57E-07	1	1	3.00E-07	ExtBIC	dap20_hull.area	7	56889630	20	hull.area	T/C	0	0.031347962	0.051779935
S8_58474500	9.96E-08	1	1	1.48E-07	ExtBIC	dap20_RelGrRate	8	58474500	20	RelGrRate	C/T	0.009615385	0.021943574	0.056089744
S1_64159579	2.13E-07	1	2	1.91E-06	ExtBIC	dap21_hull.area	1	64159579	21	hull.area	A/G	0.003289474	0.047021944	0.333881579
S10_50279065	1.43E-06	1	4	0.000142061	ExtBIC	dap21_RelGrRate	10	50279065	21	RelGrRate	G/C	0.003663004	0.144200627	0.056776557
S10_58585447	3.52E-29	1	5	0.001898671	ExtBIC	dap21_RelGrRate	10	58585447	21	RelGrRate	C/A	0.003134796	0	0.05799373
S10_58585570	7.70E-28	1	3	0.18474225	ExtBIC	dap21_RelGrRate	10	58585570	21	RelGrRate	C/T	0	0.003134796	0.056603774
S4_62989269	2.92E-07	1	3	3.53E-06	ExtBIC	dap21_hull.area	4	62989269	21	hull.area	C/G	0.099358974	0.021943574	0.065705128
S7_56889630	5.43E-09	1	1	5.43E-09	ExtBIC	dap21_tv_hull.area	7	56889630	21	tv_hull.area	T/C	0	0.031347962	0.051779935
S7_56889630	4.04E-09	1	1	1.44E-07	ExtBIC	dap21_hull.area	7	56889630	21	hull.area	T/C	0	0.031347962	0.051779935
S1_64159579	1.75E-07	1	3	1.60E-06	ExtBIC	dap22_hull.area	1	64159579	22	hull.area	A/G	0.003289474	0.047021944	0.333881579
S10_9426370	3.56E-09	1	3	1.65E-05	ExtBIC	dap22_RelGrRate	10	9426370	22	RelGrRate	G/A	0.003236246	0.031347962	0.140776699
S3_58326479	9.64E-08	1	4	0.002176751	ExtBIC	dap22_RelGrRate	3	58326479	22	RelGrRate	A/T	0	0.134796238	0.072463768
S4_58217532	1.05E-11	1	2	3.12E-07	ExtBIC	dap22_RelGrRate	4	58217532	22	RelGrRate	T/G	0	0.040752351	0.052287582
S4_62989269	2.16E-07	1	2	2.73E-06	ExtBIC	dap22_hull.area	4	62989269	22	hull.area	C/G	0.099358974	0.021943574	0.065705128
S5_5663603	1.01E-10	1	1	3.10E-08	ExtBIC	dap22_RelGrRate	5	5663603	22	RelGrRate	G/A	0.003257329	0.037617555	0.070032573
S7_56889630	4.88E-08	1	1	4.88E-08	ExtBIC	dap22_tv_hull.area	7	56889630	22	tv_hull.area	T/C	0	0.031347962	0.051779935
S7_56889630	5.74E-09	1	1	1.94E-07	ExtBIC	dap22_hull.area	7	56889630	22	hull.area	T/C	0	0.031347962	0.051779935
S2_1319722	8.74E-08	1	3	3.96E-07	ExtBIC	dap23_RelGrRate	2	1319722	23	RelGrRate	C/G	0.007092199	0.115987461	0.060283688
S4_6702749	6.82E-08	1	2	8.78E-08	ExtBIC	dap23_RelGrRate	4	6702749	23	RelGrRate	C/T	0	0.07523511	0.057627119
S5_1966419	5.58E-09	1	1	2.31E-08	ExtBIC	dap23_RelGrRate	5	1966419	23	RelGrRate	C/G	0	0.12539185	0.053763441
S7_56889630	3.01E-07	1	1	3.01E-07	ExtBIC	dap23_tv_hull.area	7	56889630	23	tv_hull.area	T/C	0	0.031347962	0.051779935
S1_57417704	2.26E-65	1	3	7.68E-07	ExtBIC	dap24_RelGrRate	1	57417704	24	RelGrRate	G/C	0.006451613	0.028213166	0.112903226
S2_1319722	4.25E-07	1	13	0.00022984	ExtBIC	dap24_RelGrRate	2	1319722	24	RelGrRate	C/G	0.007092199	0.115987461	0.060283688
S2_72052186	1.45E-08	1	12	0.111642989	ExtBIC	dap24_RelGrRate	2	72052186	24	RelGrRate	T/G	0	0.047021944	0.108552632
S2_72057510	2.39E-09	1	11	0.066417084	ExtBIC	dap24_RelGrRate	2	72057510	24	RelGrRate	T/G	0	0.106583072	0.119298246
S2_72061734	1.52E-14	1	4	0.062115314	ExtBIC	dap24_RelGrRate	2	72061734	24	RelGrRate	C/G	0.006451613	0.028213166	0.106451613
S4_21712725	1.05E-29	1	6	0.756509852	ExtBIC	dap24_RelGrRate	4	21712725	24	RelGrRate	C/G	0	0.021943574	0.288461538
S4_36822731	1.01E-50	1	2	0.952633646	ExtBIC	dap24_RelGrRate	4	36822731	24	RelGrRate	C/T	0	0.07523511	0.301694915
S4_36984695	3.05E-12	1	7	0.979776356	ExtBIC	dap24_RelGrRate	4	36984695	24	RelGrRate	G/A	0.003225806	0.028213166	0.285483871
S4_37212351	6.58E-51	1	1	4.04E-07	ExtBIC	dap24_RelGrRate	4	37212351	24	RelGrRate	A/G	0	0.068965517	0.306397306
S4_39889705	6.58E-32	1	5	0.829510988	ExtBIC	dap24_RelGrRate	4	39889705	24	RelGrRate	T/A	0	0.037617555	0.286644951
S4_62989269	3.95E-07	1	1	4.58E-07	ExtBIC	dap24_sv_hull.area	4	62989269	24	sv_hull.area	C/G	0.099358974	0.021943574	0.065705128
S6_55466730	4.62E-12	1	9	0.448125015	ExtBIC	dap24_RelGrRate	6	55466730	24	RelGrRate	T/A	0	0.031347962	0.093851133
S6_55467259	2.06E-18	1	8	0.185725747	ExtBIC	dap24_RelGrRate	6	55467259	24	RelGrRate	C/T	0	0.12539185	0.107526882
S7_56889630	2.44E-07	1	1	2.44E-07	ExtBIC	dap24_tv_hull.area	7	56889630	24	tv_hull.area	T/C	0	0.031347962	0.051779935
S1_10881679	6.25E-07	1	6	3.11E-07	ExtBIC	dap25_RelGrRate	1	10881679	25	RelGrRate	C/A	0.077464789	0.109717868	0.077464789
S1_11389602	9.47E-13	1	4	0.033215894	ExtBIC	dap25_RelGrRate	1	11389602	25	RelGrRate	G/A	0.003246753	0.034482759	0.076298701
S1_61140055	3.61E-14	1	3	0.808021958	ExtBIC	dap25_RelGrRate	1	61140055	25	RelGrRate	G/T	0.006329114	0.009404389	0.091772152
S1_61162275	4.93E-42	1	1	2.49E-12	ExtBIC	dap25_RelGrRate	1	61162275	25	RelGrRate	T/A	0.003154574	0.006269592	0.096214511
S1_77004071	8.66E-07	1	2	0.045356916	ExtBIC	dap25_RelGrRate	1	77004071	25	RelGrRate	G/A	0.003484321	0.10031348	0.12369338
S4_62989269	2.56E-07	1	1	3.34E-07	ExtBIC	dap25_sv_hull.area	4	62989269	25	sv_hull.area	C/G	0.099358974	0.021943574	0.065705128
S9_59072866	2.03E-09	1	5	0.000755107	ExtBIC	dap25_RelGrRate	9	59072866	25	RelGrRate	C/G	0.003289474	0.047021944	0.106907895
S9_57601358	3.44E-08	1	1	1.14E-07	ExtBIC	dap26_RelGrRate	9	57601358	26	RelGrRate	A/G	0.006557377	0.043887147	0.118032787
S2_61698343	2.38E-29	1	4	0.000143252	ExtBIC	dap27_RelGrRate	2	61698343	27	RelGrRate	G/T	0	0.028213166	0.096774194
S2_65622374	2.66E-23	1	2	2.36E-10	ExtBIC	dap27_RelGrRate	2	65622374	27	RelGrRate	G/A	0	0.031347962	0.051779935
S2_685271	1.86E-44	1	1	2.02E-12	ExtBIC	dap27_RelGrRate	2	685271	27	RelGrRate	T/C	0	0.068965517	0.077441077
S2_74210699	9.27E-17	1	14	0.001102053	ExtBIC	dap27_RelGrRate	2	74210699	27	RelGrRate	A/G	0	0.009404389	0.085443038
S3_61723334	1.18E-13	1	10	0.010364775	ExtBIC	dap27_RelGrRate	3	61723334	27	RelGrRate	C/T	0.003174603	0.012539185	0.068253968
S5_13378992	4.12E-09	1	8	0.029047855	ExtBIC	dap27_RelGrRate	5	13378992	27	RelGrRate	T/C	0	0.141065831	0.098540146
S5_1730801	7.94E-10	1	5	1.40E-07	ExtBIC	dap27_RelGrRate	5	1730801	27	RelGrRate	T/C	0.003205128	0.021943574	0.078525641
S5_68262429	1.09E-19	1	3	3.13E-07	ExtBIC	dap27_RelGrRate	5	68262429	27	RelGrRate	C/T	0.003257329	0.037617555	0.076547231
S6_25377636	1.60E-09	1	13	0.033266385	ExtBIC	dap27_RelGrRate	6	25377636	27	RelGrRate	T/A	0.003378378	0.072100313	0.109797297
S6_42585931	2.91E-17	1	7	0.008960873	ExtBIC	dap27_RelGrRate	6	42585931	27	RelGrRate	A/G	0.009615385	0.021943574	0.052884615
S6_47672827	6.10E-07	1	16	0.00415107	ExtBIC	dap27_RelGrRate	6	47672827	27	RelGrRate	G/A	0.006557377	0.043887147	0.314754098
S6_6313954	2.99E-06	1	18	0.21957206	ExtBIC	dap27_RelGrRate	6	6313954	27	RelGrRate	A/G	0.003484321	0.10031348	0.057491289
S7_2934702	9.07E-08	1	1	9.07E-08	ExtBIC	dap27_tv_hull.area	7	2934702	27	tv_hull.area	C/G	0.003194888	0.018808777	0.075079872
S7_3279948	2.30E-08	1	17	0.274907161	ExtBIC	dap27_RelGrRate	7	3279948	27	RelGrRate	T/C	0.007722008	0.188087774	0.146718147
S8_57275127	3.74E-15	1	9	0.312657445	ExtBIC	dap27_RelGrRate	8	57275127	27	RelGrRate	T/C	0.022508039	0.02507837	0.13022508
S9_50197225	1.98E-08	1	15	1.90E-08	ExtBIC	dap27_RelGrRate	9	50197225	27	RelGrRate	C/G	0	0.018808777	0.063897764
S9_51763074	2.69E-12	1	6	0.055012171	ExtBIC	dap27_RelGrRate	9	51763074	27	RelGrRate	C/T	0.003278689	0.043887147	0.073770492
S9_57494175	5.80E-09	1	12	0.087150657	ExtBIC	dap27_RelGrRate	9	57494175	27	RelGrRate	C/T	0	0.040752351	0.098039216
S7_2934702	2.99E-08	1	1	2.99E-08	ExtBIC	dap28_tv_hull.area	7	2934702	28	tv_hull.area	C/G	0.003194888	0.018808777	0.075079872
S7_2934702	5.80E-09	1	1	5.80E-09	ExtBIC	dap29_tv_hull.area	7	2934702	29	tv_hull.area	C/G	0.003194888	0.018808777	0.075079872
S7_2934702	1.97E-08	1	1	1.97E-08	ExtBIC	dap30_tv_hull.area	7	2934702	30	tv_hull.area	C/G	0.003194888	0.018808777	0.075079872
S8_575183	8.02E-09	1	1	3.48E-08	ExtBIC	dap30_RelGrRate	8	575183	30	RelGrRate	T/G	0	0.018808777	0.051118211
S1_57023021	5.29E-08	1	2	7.40E-05	ExtBIC	dap31_RelGrRate	1	57023021	31	RelGrRate	T/A	0	0.163009404	0.127340824
S1_77439532	1.39E-12	1	1	1.67E-09	ExtBIC	dap31_RelGrRate	1	77439532	31	RelGrRate	A/G	0	0.147335423	0.125
S4_64256235	8.73E-07	1	2	9.85E-06	ExtBIC	dap34_height	4	64256235	34	height	G/C	0	0.07523511	0.088135593
S7_2934702	2.84E-07	1	1	2.84E-07	ExtBIC	dap34_tv_hull.area	7	2934702	34	tv_hull.area	C/G	0.003194888	0.018808777	0.075079872
S2_62453369	6.03E-08	1	1	6.85E-08	ExtBIC	dap35_RelGrRate	2	62453369	35	RelGrRate	T/G	0.007092199	0.115987461	0.145390071
S6_42116590	1.02E-07	1	2	2.04E-05	ExtBIC	dap35_sv_area	6	42116590	35	sv_area	G/T	0.077669903	0.031347962	0.262135922
S7_2934702	1.99E-07	1	1	1.99E-07	ExtBIC	dap35_tv_hull.area	7	2934702	35	tv_hull.area	C/G	0.003194888	0.018808777	0.075079872
S9_55067080	1.06E-08	1	1	3.54E-06	ExtBIC	dap35_sv_area	9	55067080	35	sv_area	G/A	0.010344828	0.090909091	0.343103448
S1_61139721	4.58E-10	1	2	0.010438443	ExtBIC	dap36_RelGrRate	1	61139721	36	RelGrRate	C/A	0	0.02507837	0.096463023
S2_62453369	2.65E-07	1	3	3.43E-07	ExtBIC	dap36_RelGrRate	2	62453369	36	RelGrRate	T/G	0.007092199	0.115987461	0.145390071
S6_42116590	5.09E-08	1	2	1.51E-05	ExtBIC	dap36_sv_area	6	42116590	36	sv_area	G/T	0.077669903	0.031347962	0.262135922
S6_48450391	6.96E-14	1	1	6.21E-08	ExtBIC	dap36_RelGrRate	6	48450391	36	RelGrRate	A/G	0.003205128	0.021943574	0.107371795
S9_55067080	1.34E-08	1	1	3.75E-06	ExtBIC	dap36_sv_area	9	55067080	36	sv_area	G/A	0.010344828	0.090909091	0.343103448
S10_4476256	1.97E-07	1	1	2.36E-07	ExtBIC	dap37_tv_hull.area	10	4476256	37	tv_hull.area	T/C	0.089108911	0.05015674	0.067656766
S6_382682	1.60E-07	1	1	1.60E-07	ExtBIC	dap39_RelGrRate	6	382682	39	RelGrRate	C/A	0.088888889	0.012539185	0.050793651
S6_382682	1.42E-07	1	1	1.42E-07	ExtBIC	dap40_RelGrRate	6	382682	40	RelGrRate	C/A	0.088888889	0.012539185	0.050793651
S7_62049244	1.56E-07	1	1	2.90E-07	ExtBIC	dap40_sv_hull.area	7	62049244	40	sv_hull.area	G/C	0.006666667	0.059561129	0.123333333
S7_62049244	1.03E-06	1	1	2.71E-06	ExtBIC	dap40_height	7	62049244	40	height	G/C	0.006666667	0.059561129	0.123333333
S3_16372825	2.60E-07	1	3	6.38E-06	ExtBIC	dap41_RelGrRate	3	16372825	41	RelGrRate	G/T	0.031690141	0.109717868	0.403169014
S5_68983272	5.84E-08	1	1	1.65E-06	ExtBIC	dap41_RelGrRate	5	68983272	41	RelGrRate	T/G	0.003773585	0.169278997	0.118867925
S7_62049244	5.75E-08	1	1	1.66E-07	ExtBIC	dap41_sv_hull.area	7	62049244	41	sv_hull.area	G/C	0.006666667	0.059561129	0.123333333
S9_54129591	2.80E-08	1	2	2.57E-06	ExtBIC	dap41_RelGrRate	9	54129591	41	RelGrRate	C/T	0.010033445	0.062695925	0.2090301
S1_61720681	7.59E-08	1	5	6.66E-06	ExtBIC	dap42_RelGrRate	1	61720681	42	RelGrRate	C/G	0	0.094043887	0.283737024
S5_68983272	1.17E-07	1	6	1.31E-05	ExtBIC	dap42_RelGrRate	5	68983272	42	RelGrRate	T/G	0.003773585	0.169278997	0.118867925
S7_62049244	9.85E-07	1	1	2.52E-06	ExtBIC	dap42_hull.area	7	62049244	42	hull.area	G/C	0.006666667	0.059561129	0.123333333
S7_62049244	3.80E-08	1	1	1.49E-07	ExtBIC	dap42_sv_hull.area	7	62049244	42	sv_hull.area	G/C	0.006666667	0.059561129	0.123333333
S9_54129591	2.87E-08	1	4	1.22E-06	ExtBIC	dap42_RelGrRate	9	54129591	42	RelGrRate	C/T	0.010033445	0.062695925	0.2090301
S2_69832371	1.47E-07	1	1	1.47E-07	ExtBIC	dap43_RelGrRate	2	69832371	43	RelGrRate	G/T	0	0.02507837	0.083601286
S5_68989246	1.82E-06	1	1	4.83E-06	ExtBIC	dap43_tv_area	5	68989246	43	tv_area	C/A	0.003773585	0.169278997	0.179245283
S5_68989246	9.27E-07	1	1	4.11E-06	ExtBIC	dap43_tv_hull.area	5	68989246	43	tv_hull.area	C/A	0.003773585	0.169278997	0.179245283
S7_62049244	7.55E-07	1	1	2.07E-06	ExtBIC	dap43_hull.area	7	62049244	43	hull.area	G/C	0.006666667	0.059561129	0.123333333
S7_62049244	5.78E-08	1	1	2.56E-07	ExtBIC	dap43_sv_hull.area	7	62049244	43	sv_hull.area	G/C	0.006666667	0.059561129	0.123333333
S7_62049244	1.42E-06	1	1	3.60E-06	ExtBIC	dap44_hull.area	7	62049244	44	hull.area	G/C	0.006666667	0.059561129	0.123333333
S7_62049244	2.17E-07	1	1	8.29E-07	ExtBIC	dap44_sv_hull.area	7	62049244	44	sv_hull.area	G/C	0.006666667	0.059561129	0.123333333
S1_57941991	3.47E-07	1	2	4.00E-05	ExtBIC	dap45_RelGrRate	1	57941991	45	RelGrRate	A/G	0.009646302	0.02507837	0.461414791
S8_58905676	4.55E-08	1	1	9.03E-06	ExtBIC	dap45_RelGrRate	8	58905676	45	RelGrRate	T/C	0	0.090909091	0.065517241
S7_9695117	4.74E-07	1	1	9.06E-07	ExtBIC	dap47_tv_area	7	9695117	47	tv_area	G/A	0.007092199	0.115987461	0.120567376
S8_17292169	4.53E-07	1	1	8.87E-07	ExtBIC	dap47_RelGrRate	8	17292169	47	RelGrRate	G/A	0	0.144200627	0.051282051
S7_9695117	5.90E-07	1	1	1.18E-06	ExtBIC	dap48_tv_area	7	9695117	48	tv_area	G/A	0.007092199	0.115987461	0.120567376
S8_17292169	7.20E-08	1	1	4.98E-07	ExtBIC	dap48_RelGrRate	8	17292169	48	RelGrRate	G/A	0	0.144200627	0.051282051
S9_56526623	6.28E-07	1	1	1.42E-06	ExtBIC	dap48_hull.area	9	56526623	48	hull.area	G/T	0.003787879	0.172413793	0.123106061
S2_51251863	9.98E-07	1	1	1.11E-06	ExtBIC	dap49_tv_hull.area	2	51251863	49	tv_hull.area	G/A	0	0.109717868	0.080985915
S8_17292169	6.35E-08	1	1	2.72E-07	ExtBIC	dap49_RelGrRate	8	17292169	49	RelGrRate	G/A	0	0.144200627	0.051282051
S9_56526623	4.17E-07	1	1	8.69E-07	ExtBIC	dap49_hull.area	9	56526623	49	hull.area	G/T	0.003787879	0.172413793	0.123106061
S2_51251863	1.97E-07	1	1	1.98E-07	ExtBIC	dap50_tv_hull.area	2	51251863	50	tv_hull.area	G/A	0	0.109717868	0.080985915
S9_56526623	3.54E-07	1	1	7.57E-07	ExtBIC	dap50_hull.area	9	56526623	50	hull.area	G/T	0.003787879	0.172413793	0.123106061
S2_51251863	3.79E-08	1	1	3.82E-08	ExtBIC	dap51_tv_hull.area	2	51251863	51	tv_hull.area	G/A	0	0.109717868	0.080985915
S6_54128339	2.10E-07	1	2	1.42E-06	ExtBIC	dap51_hull.area	6	54128339	51	hull.area	G/A	0	0.021943574	0.060897436
S9_56526623	9.48E-08	1	1	1.11E-06	ExtBIC	dap51_hull.area	9	56526623	51	hull.area	G/T	0.003787879	0.172413793	0.123106061
S1_7997402	2.31E-07	1	1	5.73E-07	ExtBIC	dap52_tv_area	1	7997402	52	tv_area	A/G	0.009803922	0.040752351	0.33496732
S1_7997402	1.48E-08	1	1	2.44E-08	ExtBIC	dap52_tv_hull.area	1	7997402	52	tv_hull.area	A/G	0.009803922	0.040752351	0.33496732
S1_7961525	3.30E-07	1	1	5.73E-07	ExtBIC	dap53_hull.area	1	7961525	53	hull.area	A/G	0.012738854	0.015673981	0.111464968
S1_7997402	3.53E-09	1	1	6.97E-09	ExtBIC	dap53_tv_hull.area	1	7997402	53	tv_hull.area	A/G	0.009803922	0.040752351	0.33496732
S1_7997402	3.51E-07	1	1	9.04E-07	ExtBIC	dap53_tv_area	1	7997402	53	tv_area	A/G	0.009803922	0.040752351	0.33496732
S8_17292169	9.74E-08	1	1	3.75E-07	ExtBIC	dap53_RelGrRate	8	17292169	53	RelGrRate	G/A	0	0.144200627	0.051282051
S1_7961525	6.44E-08	1	1	1.42E-07	ExtBIC	dap54_hull.area	1	7961525	54	hull.area	A/G	0.012738854	0.015673981	0.111464968
S1_7997402	4.77E-09	1	1	1.07E-08	ExtBIC	dap54_tv_hull.area	1	7997402	54	tv_hull.area	A/G	0.009803922	0.040752351	0.33496732
S8_17292169	3.46E-09	1	1	7.90E-07	ExtBIC	dap54_RelGrRate	8	17292169	54	RelGrRate	G/A	0	0.144200627	0.051282051
S9_56500182	2.27E-07	1	2	1.67E-05	ExtBIC	dap54_RelGrRate	9	56500182	54	RelGrRate	T/C	0.016611296	0.056426332	0.181063123
S1_7961525	1.81E-08	1	1	3.51E-08	ExtBIC	dap55_tv_hull.area	1	7961525	55	tv_hull.area	A/G	0.012738854	0.015673981	0.111464968
S1_7961525	2.03E-08	1	1	5.94E-08	ExtBIC	dap55_hull.area	1	7961525	55	hull.area	A/G	0.012738854	0.015673981	0.111464968
S8_17292169	3.00E-08	1	1	6.20E-06	ExtBIC	dap55_RelGrRate	8	17292169	55	RelGrRate	G/A	0	0.144200627	0.051282051
S9_56500182	1.99E-07	1	2	9.12E-06	ExtBIC	dap55_RelGrRate	9	56500182	55	RelGrRate	T/C	0.016611296	0.056426332	0.181063123
S1_7961525	1.11E-08	1	1	4.17E-08	ExtBIC	dap56_hull.area	1	7961525	56	hull.area	A/G	0.012738854	0.015673981	0.111464968
S1_7961525	6.87E-08	1	1	1.49E-07	ExtBIC	dap56_tv_hull.area	1	7961525	56	tv_hull.area	A/G	0.012738854	0.015673981	0.111464968
S2_3467457	2.61E-07	1	1	3.10E-07	ExtBIC	dap56_height	2	3467457	56	height	T/C	0.007407407	0.153605016	0.225925926
S1_68370394	1.38E-07	1	1	2.53E-07	ExtBIC	Pericarp.pigmentation	1	68370394	56	Pericarp.pigmentation	T/C	0.003472222	0.097178683	0.428819444
S1_73947647	1.77E-08	1	3	1.43E-06	ExtBIC	NDF	1	73947647	56	NDF	G/C	0.006329114	0.009404389	0.094936709
S1_74653088	3.10E-07	1	6	5.83E-07	ExtBIC	NDF	1	74653088	56	NDF	T/C	0	0.068965517	0.164983165
S1_74653088	5.16E-08	1	2	1.88E-06	ExtBIC	NFC	1	74653088	56	NFC	T/C	0	0.068965517	0.164983165
S2_56248111	3.89E-11	1	1	7.94E-08	ExtBIC	NDF	2	56248111	56	NDF	G/C	0.003164557	0.009404389	0.074367089
S4_68081430	9.31E-09	1	4	4.69E-06	ExtBIC	NDF	4	68081430	56	NDF	C/T	0.006711409	0.065830721	0.127516779
S6_19202860	6.78E-07	1	4	3.37E-05	ExtBIC	NFC	6	19202860	56	NFC	T/C	0	0.05015674	0.132013201
S6_49294726	1.41E-09	1	3	1.84E-07	ExtBIC	NFC	6	49294726	56	NFC	C/T	0	0.065830721	0.093959732
S6_6889631	7.20E-07	1	2	3.01E-05	ExtBIC	NDF	6	6889631	56	NDF	C/A	0	0.109717868	0.070422535
S7_162393	5.51E-08	1	1	2.18E-08	ExtBIC	NFC	7	162393	56	NFC	C/T	0.003703704	0.153605016	0.07962963
S9_56469772	3.60E-07	1	5	0.010353917	ExtBIC	NDF	9	56469772	56	NDF	G/A	0.003278689	0.043887147	0.109836066
S8_6142090	1.13E-13	1	1	1.13E-13	Mbonf	dap2_hull.area	8	6142090	2	hull.area	A/G	0.010344828	0.090909091	0.056896552
S8_6142090	7.36E-12	1	1	7.36E-12	Mbonf	dap2_height	8	6142090	2	height	A/G	0.010344828	0.090909091	0.056896552
S8_6142090	1.07E-13	1	1	1.07E-13	Mbonf	dap2_sv_hull.area	8	6142090	2	sv_hull.area	A/G	0.010344828	0.090909091	0.056896552
S8_6142090	2.95E-11	1	1	2.95E-11	Mbonf	dap3_sv_hull.area	8	6142090	3	sv_hull.area	A/G	0.010344828	0.090909091	0.056896552
S8_6142090	9.02E-11	1	1	9.48E-11	Mbonf	dap3_height	8	6142090	3	height	A/G	0.010344828	0.090909091	0.056896552
S8_6142090	3.08E-11	1	1	3.08E-11	Mbonf	dap3_hull.area	8	6142090	3	hull.area	A/G	0.010344828	0.090909091	0.056896552
S10_7591313	2.65E-10	1	1	3.13E-07	Mbonf	dap5_height	10	7591313	5	height	A/C	0	0.119122257	0.053380783
S2_63533759	1.87E-07	1	2	0.000332915	Mbonf	dap5_height	2	63533759	5	height	T/A	0.006535948	0.040752351	0.264705882
S4_55576445	3.84E-07	1	1	4.36E-07	Mbonf	dap5_sv_hull.area	4	55576445	5	sv_hull.area	T/G	0	0.012539185	0.053968254
S1_14239780	3.81E-08	1	1	1.00E-07	Mbonf	dap7_WUE	1	14239780	7	WUE	C/G	0.056856187	0.062695925	0.081939799
S1_14239780	5.88E-08	1	1	1.16E-07	Mbonf	dap7_sv_area	1	14239780	7	sv_area	C/G	0.056856187	0.062695925	0.081939799
S1_14239780	7.94E-08	1	1	1.38E-07	Mbonf	dap7_area	1	14239780	7	area	C/G	0.056856187	0.062695925	0.081939799
S1_1153543	2.11E-07	1	1	5.76E-07	Mbonf	dap8_area	1	1153543	8	area	T/G	0.072100313	0	0.054858934
S1_1153543	2.15E-07	1	1	8.56E-07	Mbonf	dap8_sv_area	1	1153543	8	sv_area	T/G	0.072100313	0	0.054858934
S1_70671169	1.93E-07	1	1	2.36E-07	Mbonf	dap8_WUE	1	70671169	8	WUE	C/A	0.042071197	0.031347962	0.050161812
S3_1963989	2.26E-07	1	1	4.58E-07	Mbonf	dap8_height	3	1963989	8	height	C/G	0.037617555	0	0.056426332
S9_17571620	3.00E-07	1	1	5.39E-07	Mbonf	dap8_hull.area	9	17571620	8	hull.area	C/T	0	0.037617555	0.071661238
S10_46881543	3.38E-07	1	1	3.38E-07	Mbonf	dap11_RelGrRate	10	46881543	11	RelGrRate	T/C	0.066202091	0.10031348	0.054006969
S4_56667756	3.85E-07	1	1	3.86E-07	Mbonf	dap11_sv_hull.area	4	56667756	11	sv_hull.area	G/C	0.003257329	0.037617555	0.070032573
S4_64256235	1.86E-07	1	1	8.00E-07	Mbonf	dap11_sv_area	4	64256235	11	sv_area	G/C	0	0.07523511	0.088135593
S1_19841746	2.09E-07	1	1	2.90E-07	Mbonf	dap12_sv_hull.area	1	19841746	12	sv_hull.area	A/G	0	0.084639498	0.051369863
S2_74514218	3.85E-07	1	1	9.34E-07	Mbonf	dap12_tv_hull.area	2	74514218	12	tv_hull.area	T/A	0.00330033	0.05015674	0.417491749
S4_64256235	4.18E-08	1	1	4.47E-07	Mbonf	dap12_sv_area	4	64256235	12	sv_area	G/C	0	0.07523511	0.088135593
S4_64256235	9.49E-09	1	1	4.31E-07	Mbonf	dap13_sv_area	4	64256235	13	sv_area	G/C	0	0.07523511	0.088135593
S8_11562302	1.05E-07	1	2	2.46E-05	Mbonf	dap13_RelGrRate	8	11562302	13	RelGrRate	G/T	0.006802721	0.078369906	0.183673469
S8_62617925	2.35E-08	1	1	1.66E-06	Mbonf	dap13_RelGrRate	8	62617925	13	RelGrRate	T/C	0.003378378	0.072100313	0.069256757
S1_76994977	2.10E-11	1	2	9.31E-05	Mbonf	dap14_RelGrRate	1	76994977	14	RelGrRate	G/T	0	0.040752351	0.104575163
S10_7344686	1.08E-07	1	3	0.00214938	Mbonf	dap14_RelGrRate	10	7344686	14	RelGrRate	A/G	0	0.034482759	0.087662338
S2_1199928	1.72E-07	1	2	6.57E-06	Mbonf	dap14_area	2	1199928	14	area	G/A	0.029801325	0.053291536	0.402317881
S2_1199928	2.45E-07	1	1	6.05E-06	Mbonf	dap14_WUE	2	1199928	14	WUE	G/A	0.029801325	0.053291536	0.402317881
S4_64256235	4.52E-09	1	1	6.29E-06	Mbonf	dap14_area	4	64256235	14	area	G/C	0	0.07523511	0.088135593
S4_64256235	2.19E-08	1	1	1.13E-06	Mbonf	dap14_sv_area	4	64256235	14	sv_area	G/C	0	0.07523511	0.088135593
S4_64256235	1.58E-09	1	2	7.26E-06	Mbonf	dap14_WUE	4	64256235	14	WUE	G/C	0	0.07523511	0.088135593
S6_46318670	3.46E-08	1	1	1.61E-05	Mbonf	dap14_RelGrRate	6	46318670	14	RelGrRate	T/A	0.009615385	0.021943574	0.072115385
S1_50297331	1.31E-09	1	3	1.99E-05	Mbonf	dap15_RelGrRate	1	50297331	15	RelGrRate	T/C	0	0.006269592	0.05362776
S2_1199928	1.78E-07	1	1	3.98E-06	Mbonf	dap15_WUE	2	1199928	15	WUE	G/A	0.029801325	0.053291536	0.402317881
S2_1199928	2.64E-07	1	2	6.29E-06	Mbonf	dap15_sv_area	2	1199928	15	sv_area	G/A	0.029801325	0.053291536	0.402317881
S2_1199928	1.38E-07	1	1	5.27E-06	Mbonf	dap15_area	2	1199928	15	area	G/A	0.029801325	0.053291536	0.402317881
S3_73091310	3.61E-07	1	6	0.000143192	Mbonf	dap15_RelGrRate	3	73091310	15	RelGrRate	A/G	0	0.068965517	0.259259259
S3_73363440	5.81E-08	1	7	0.004076108	Mbonf	dap15_RelGrRate	3	73363440	15	RelGrRate	A/C	0	0.047021944	0.197368421
S4_63701843	9.97E-09	1	1	6.26E-07	Mbonf	dap15_RelGrRate	4	63701843	15	RelGrRate	G/T	0.050955414	0.015673981	0.050955414
S4_64256235	4.93E-09	1	2	6.43E-06	Mbonf	dap15_area	4	64256235	15	area	G/C	0	0.07523511	0.088135593
S4_64256235	6.08E-09	1	2	7.57E-06	Mbonf	dap15_WUE	4	64256235	15	WUE	G/C	0	0.07523511	0.088135593
S4_64256235	7.08E-11	1	1	2.89E-06	Mbonf	dap15_sv_area	4	64256235	15	sv_area	G/C	0	0.07523511	0.088135593
S7_5011889	5.12E-11	1	2	2.54E-06	Mbonf	dap15_RelGrRate	7	5011889	15	RelGrRate	G/C	0	0.084639498	0.099315068
S8_3823473	1.27E-07	1	4	1.29E-05	Mbonf	dap15_RelGrRate	8	3823473	15	RelGrRate	A/T	0.003164557	0.009404389	0.05221519
S2_1199928	3.31E-07	1	1	5.54E-06	Mbonf	dap16_sv_area	2	1199928	16	sv_area	G/A	0.029801325	0.053291536	0.402317881
S2_1199928	1.49E-07	1	1	3.27E-06	Mbonf	dap16_WUE	2	1199928	16	WUE	G/A	0.029801325	0.053291536	0.402317881
S2_1199928	1.16E-07	1	1	4.83E-06	Mbonf	dap16_area	2	1199928	16	area	G/A	0.029801325	0.053291536	0.402317881
S3_71798425	3.54E-07	1	1	9.98E-07	Mbonf	dap16_sv_hull.area	3	71798425	16	sv_hull.area	C/G	0.01607717	0.02507837	0.348874598
S4_64256235	9.61E-09	1	2	7.70E-06	Mbonf	dap16_WUE	4	64256235	16	WUE	G/C	0	0.07523511	0.088135593
S4_64256235	1.51E-09	1	2	1.08E-05	Mbonf	dap16_sv_area	4	64256235	16	sv_area	G/C	0	0.07523511	0.088135593
S4_64256235	4.80E-09	1	2	6.16E-06	Mbonf	dap16_area	4	64256235	16	area	G/C	0	0.07523511	0.088135593
S4_65790050	1.36E-07	1	1	8.79E-07	Mbonf	dap16_RelGrRate	4	65790050	16	RelGrRate	A/G	0	0.009404389	0.053797468
S8_495760	2.47E-07	1	2	2.55E-06	Mbonf	dap16_RelGrRate	8	495760	16	RelGrRate	C/T	0.003436426	0.087774295	0.056701031
S2_1199928	1.50E-07	1	1	3.27E-06	Mbonf	dap17_WUE	2	1199928	17	WUE	G/A	0.029801325	0.053291536	0.402317881
S2_1199928	8.51E-09	1	1	6.17E-06	Mbonf	dap17_area	2	1199928	17	area	G/A	0.029801325	0.053291536	0.402317881
S4_64256235	6.58E-11	1	2	7.25E-06	Mbonf	dap17_area	4	64256235	17	area	G/C	0	0.07523511	0.088135593
S4_64256235	1.26E-08	1	2	9.16E-06	Mbonf	dap17_WUE	4	64256235	17	WUE	G/C	0	0.07523511	0.088135593
S6_50921018	2.85E-07	1	3	0.00020941	Mbonf	dap17_area	6	50921018	17	area	A/C	0	0.05015674	0.151815182
S2_1199928	7.68E-09	1	1	4.92E-06	Mbonf	dap18_area	2	1199928	18	area	G/A	0.029801325	0.053291536	0.402317881
S2_1199928	1.80E-07	1	1	3.27E-06	Mbonf	dap18_WUE	2	1199928	18	WUE	G/A	0.029801325	0.053291536	0.402317881
S2_73176516	1.63E-07	1	1	3.40E-06	Mbonf	dap18_RGR.area	2	73176516	18	RGR.area	A/G	0.012820513	0.021943574	0.185897436
S4_64256235	5.26E-08	1	2	1.37E-05	Mbonf	dap18_WUE	4	64256235	18	WUE	G/C	0	0.07523511	0.088135593
S4_64256235	2.41E-10	1	2	1.63E-05	Mbonf	dap18_area	4	64256235	18	area	G/C	0	0.07523511	0.088135593
S6_50921018	1.96E-07	1	3	0.000150108	Mbonf	dap18_area	6	50921018	18	area	A/C	0	0.05015674	0.151815182
S8_53112641	2.82E-08	1	1	3.57E-08	Mbonf	dap18_RelGrRate	8	53112641	18	RelGrRate	T/C	0.003257329	0.037617555	0.050488599
S2_1199928	1.10E-08	1	1	5.10E-06	Mbonf	dap19_area	2	1199928	19	area	G/A	0.029801325	0.053291536	0.402317881
S2_1199928	1.64E-07	1	1	2.54E-06	Mbonf	dap19_WUE	2	1199928	19	WUE	G/A	0.029801325	0.053291536	0.402317881
S2_1199928	5.22E-08	1	5	2.21E-05	Mbonf	dap19_tv_area	2	1199928	19	tv_area	G/A	0.029801325	0.053291536	0.402317881
S2_73176516	3.00E-07	1	1	5.56E-06	Mbonf	dap19_RGR.area	2	73176516	19	RGR.area	A/G	0.012820513	0.021943574	0.185897436
S4_64256235	2.17E-07	1	2	2.36E-05	Mbonf	dap19_WUE	4	64256235	19	WUE	G/C	0	0.07523511	0.088135593
S4_64256235	1.37E-09	1	2	4.27E-05	Mbonf	dap19_area	4	64256235	19	area	G/C	0	0.07523511	0.088135593
S6_50921018	2.22E-07	1	3	0.000137663	Mbonf	dap19_area	6	50921018	19	area	A/C	0	0.05015674	0.151815182
S6_50921018	5.24E-09	1	3	8.24E-06	Mbonf	dap19_tv_area	6	50921018	19	tv_area	A/C	0	0.05015674	0.151815182
S7_56889630	2.13E-07	1	1	2.37E-07	Mbonf	dap19_tv_hull.area	7	56889630	19	tv_hull.area	T/C	0	0.031347962	0.051779935
S8_60254418	1.17E-07	1	4	0.000530378	Mbonf	dap19_tv_area	8	60254418	19	tv_area	T/C	0	0.078369906	0.051020408
S2_1199928	4.52E-08	1	5	1.81E-05	Mbonf	dap20_tv_area	2	1199928	20	tv_area	G/A	0.029801325	0.053291536	0.402317881
S2_1199928	3.75E-08	1	1	6.63E-06	Mbonf	dap20_area	2	1199928	20	area	G/A	0.029801325	0.053291536	0.402317881
S6_50921018	3.06E-07	1	4	0.000182983	Mbonf	dap20_area	6	50921018	20	area	A/C	0	0.05015674	0.151815182
S6_50921018	1.34E-08	1	3	1.89E-05	Mbonf	dap20_tv_area	6	50921018	20	tv_area	A/C	0	0.05015674	0.151815182
S7_56889630	9.84E-09	1	1	9.84E-09	Mbonf	dap20_tv_hull.area	7	56889630	20	tv_hull.area	T/C	0	0.031347962	0.051779935
S7_56889630	2.57E-07	1	1	3.00E-07	Mbonf	dap20_hull.area	7	56889630	20	hull.area	T/C	0	0.031347962	0.051779935
S8_58474500	9.96E-08	1	1	1.48E-07	Mbonf	dap20_RelGrRate	8	58474500	20	RelGrRate	C/T	0.009615385	0.021943574	0.056089744
S8_60254418	3.89E-08	1	5	0.000275437	Mbonf	dap20_area	8	60254418	20	area	T/C	0	0.078369906	0.051020408
S8_60254418	5.12E-08	1	4	0.000285887	Mbonf	dap20_tv_area	8	60254418	20	tv_area	T/C	0	0.078369906	0.051020408
S1_64159579	2.13E-07	1	2	1.91E-06	Mbonf	dap21_hull.area	1	64159579	21	hull.area	A/G	0.003289474	0.047021944	0.333881579
S10_58585447	2.93E-27	1	5	0.001898671	Mbonf	dap21_RelGrRate	10	58585447	21	RelGrRate	C/A	0.003134796	0	0.05799373
S10_58585570	8.95E-26	1	3	0.18474225	Mbonf	dap21_RelGrRate	10	58585570	21	RelGrRate	C/T	0	0.003134796	0.056603774
S4_62989269	2.92E-07	1	3	3.53E-06	Mbonf	dap21_hull.area	4	62989269	21	hull.area	C/G	0.099358974	0.021943574	0.065705128
S7_56889630	5.43E-09	1	1	5.43E-09	Mbonf	dap21_tv_hull.area	7	56889630	21	tv_hull.area	T/C	0	0.031347962	0.051779935
S7_56889630	4.04E-09	1	1	1.44E-07	Mbonf	dap21_hull.area	7	56889630	21	hull.area	T/C	0	0.031347962	0.051779935
S1_25106025	3.65E-07	1	10	0.000664103	Mbonf	dap22_RelGrRate	1	25106025	22	RelGrRate	C/T	0.003278689	0.043887147	0.43442623
S1_64159579	1.75E-07	1	3	1.60E-06	Mbonf	dap22_hull.area	1	64159579	22	hull.area	A/G	0.003289474	0.047021944	0.333881579
S10_52306140	4.36E-08	1	9	0.015568976	Mbonf	dap22_RelGrRate	10	52306140	22	RelGrRate	G/T	0.014869888	0.156739812	0.408921933
S3_4349226	1.09E-08	1	8	6.80E-05	Mbonf	dap22_RelGrRate	3	4349226	22	RelGrRate	G/A	0.003236246	0.031347962	0.05987055
S3_58326479	6.91E-10	1	4	0.002176751	Mbonf	dap22_RelGrRate	3	58326479	22	RelGrRate	A/T	0	0.134796238	0.072463768
S3_713150	1.69E-08	1	7	0.001973438	Mbonf	dap22_RelGrRate	3	713150	22	RelGrRate	G/C	0.016025641	0.021943574	0.219551282
S4_58217532	7.43E-19	1	2	3.12E-07	Mbonf	dap22_RelGrRate	4	58217532	22	RelGrRate	T/G	0	0.040752351	0.052287582
S4_60505942	3.72E-08	1	5	0.039417439	Mbonf	dap22_RelGrRate	4	60505942	22	RelGrRate	G/A	0	0.072100313	0.060810811
S4_62989269	2.16E-07	1	2	2.73E-06	Mbonf	dap22_hull.area	4	62989269	22	hull.area	C/G	0.099358974	0.021943574	0.065705128
S5_5663603	2.23E-16	1	1	3.10E-08	Mbonf	dap22_RelGrRate	5	5663603	22	RelGrRate	G/A	0.003257329	0.037617555	0.070032573
S7_56889630	5.74E-09	1	1	1.94E-07	Mbonf	dap22_hull.area	7	56889630	22	hull.area	T/C	0	0.031347962	0.051779935
S7_56889630	4.88E-08	1	1	4.88E-08	Mbonf	dap22_tv_hull.area	7	56889630	22	tv_hull.area	T/C	0	0.031347962	0.051779935
S1_64159579	2.31E-07	1	3	1.72E-06	Mbonf	dap23_hull.area	1	64159579	23	hull.area	A/G	0.003289474	0.047021944	0.333881579
S3_70630043	8.35E-09	1	7	9.44E-05	Mbonf	dap23_RelGrRate	3	70630043	23	RelGrRate	G/T	0	0.02507837	0.064308682
S3_73073442	2.16E-07	1	6	2.80E-07	Mbonf	dap23_RelGrRate	3	73073442	23	RelGrRate	A/T	0	0.028213166	0.05483871
S4_62989269	2.38E-07	1	2	2.41E-06	Mbonf	dap23_hull.area	4	62989269	23	hull.area	C/G	0.099358974	0.021943574	0.065705128
S4_6702749	6.54E-08	1	2	8.78E-08	Mbonf	dap23_RelGrRate	4	6702749	23	RelGrRate	C/T	0	0.07523511	0.057627119
S5_1966419	3.67E-08	1	1	2.31E-08	Mbonf	dap23_RelGrRate	5	1966419	23	RelGrRate	C/G	0	0.12539185	0.053763441
S7_56889630	3.01E-07	1	1	3.01E-07	Mbonf	dap23_tv_hull.area	7	56889630	23	tv_hull.area	T/C	0	0.031347962	0.051779935
S7_56889630	4.56E-08	1	1	1.03E-06	Mbonf	dap23_hull.area	7	56889630	23	hull.area	T/C	0	0.031347962	0.051779935
S9_53159593	1.27E-07	1	4	2.52E-06	Mbonf	dap23_RelGrRate	9	53159593	23	RelGrRate	A/T	0.075085324	0.081504702	0.058020478
S1_57417704	6.37E-52	1	3	7.68E-07	Mbonf	dap24_RelGrRate	1	57417704	24	RelGrRate	G/C	0.006451613	0.028213166	0.112903226
S1_66713000	4.01E-08	1	4	7.27E-05	Mbonf	dap24_height	1	66713000	24	height	C/G	0.00974026	0.034482759	0.082792208
S2_6780859	1.39E-07	1	6	8.82E-05	Mbonf	dap24_height	2	6780859	24	height	G/T	0.017182131	0.087774295	0.286941581
S2_72061734	5.73E-37	1	4	0.062115314	Mbonf	dap24_RelGrRate	2	72061734	24	RelGrRate	C/G	0.006451613	0.028213166	0.106451613
S3_3054619	5.52E-08	1	3	0.000190117	Mbonf	dap24_height	3	3054619	24	height	G/T	0.006472492	0.031347962	0.236245955
S3_72518842	2.28E-07	1	5	0.000710549	Mbonf	dap24_height	3	72518842	24	height	A/G	0	0.037617555	0.439739414
S4_21712725	2.32E-24	1	6	0.756509852	Mbonf	dap24_RelGrRate	4	21712725	24	RelGrRate	C/G	0	0.021943574	0.288461538
S4_36822731	1.59E-41	1	2	0.952633646	Mbonf	dap24_RelGrRate	4	36822731	24	RelGrRate	C/T	0	0.07523511	0.301694915
S4_36984695	4.60E-09	1	7	0.979776356	Mbonf	dap24_RelGrRate	4	36984695	24	RelGrRate	G/A	0.003225806	0.028213166	0.285483871
S4_37212351	5.46E-47	1	1	4.04E-07	Mbonf	dap24_RelGrRate	4	37212351	24	RelGrRate	A/G	0	0.068965517	0.306397306
S4_39889705	1.88E-23	1	5	0.829510988	Mbonf	dap24_RelGrRate	4	39889705	24	RelGrRate	T/A	0	0.037617555	0.286644951
S6_41861965	7.55E-08	1	2	5.58E-05	Mbonf	dap24_height	6	41861965	24	height	C/A	0.006666667	0.059561129	0.223333333
S6_55466730	7.56E-08	1	9	0.448125015	Mbonf	dap24_RelGrRate	6	55466730	24	RelGrRate	T/A	0	0.031347962	0.093851133
S6_55467259	6.71E-15	1	8	0.185725747	Mbonf	dap24_RelGrRate	6	55467259	24	RelGrRate	C/T	0	0.12539185	0.107526882
S7_56889630	2.44E-07	1	1	2.44E-07	Mbonf	dap24_tv_hull.area	7	56889630	24	tv_hull.area	T/C	0	0.031347962	0.051779935
S1_11389602	6.02E-12	1	4	0.033215894	Mbonf	dap25_RelGrRate	1	11389602	25	RelGrRate	G/A	0.003246753	0.034482759	0.076298701
S1_61140055	3.03E-13	1	3	0.808021958	Mbonf	dap25_RelGrRate	1	61140055	25	RelGrRate	G/T	0.006329114	0.009404389	0.091772152
S1_61162275	2.22E-43	1	1	2.49E-12	Mbonf	dap25_RelGrRate	1	61162275	25	RelGrRate	T/A	0.003154574	0.006269592	0.096214511
S1_64159579	2.72E-07	1	2	2.12E-06	Mbonf	dap25_hull.area	1	64159579	25	hull.area	A/G	0.003289474	0.047021944	0.333881579
S1_77004071	1.91E-07	1	2	0.045356916	Mbonf	dap25_RelGrRate	1	77004071	25	RelGrRate	G/A	0.003484321	0.10031348	0.12369338
S4_62989269	2.56E-07	1	1	3.34E-07	Mbonf	dap25_sv_hull.area	4	62989269	25	sv_hull.area	C/G	0.099358974	0.021943574	0.065705128
S6_57496595	8.68E-08	1	1	3.43E-06	Mbonf	dap25_RGR.area	6	57496595	25	RGR.area	C/G	0.003289474	0.047021944	0.129934211
S6_60490558	1.42E-07	1	3	6.05E-05	Mbonf	dap25_RGR.area	6	60490558	25	RGR.area	A/T	0.006622517	0.053291536	0.072847682
S8_57577508	1.58E-08	1	4	0.00015463	Mbonf	dap25_RGR.area	8	57577508	25	RGR.area	A/C	0.006493506	0.034482759	0.363636364
S9_59072866	2.78E-09	1	5	0.000755107	Mbonf	dap25_RelGrRate	9	59072866	25	RelGrRate	C/G	0.003289474	0.047021944	0.106907895
S1_5913585	8.06E-08	1	3	3.73E-06	Mbonf	dap26_RelGrRate	1	5913585	26	RelGrRate	T/C	0	0.181818182	0.099616858
S1_64159579	3.72E-07	1	2	2.63E-06	Mbonf	dap26_hull.area	1	64159579	26	hull.area	A/G	0.003289474	0.047021944	0.333881579
S7_606085	2.21E-07	1	7	0.000569927	Mbonf	dap26_RelGrRate	7	606085	26	RelGrRate	A/C	0	0.056426332	0.299003322
S7_6194113	3.13E-07	1	6	5.46E-05	Mbonf	dap26_RelGrRate	7	6194113	26	RelGrRate	A/G	0	0.119122257	0.078291815
S9_57601358	1.74E-13	1	1	1.14E-07	Mbonf	dap26_RelGrRate	9	57601358	26	RelGrRate	A/G	0.006557377	0.043887147	0.118032787
S9_57745391	2.40E-07	1	2	0.033291626	Mbonf	dap26_RelGrRate	9	57745391	26	RelGrRate	C/T	0.006622517	0.053291536	0.086092715
S2_61698343	8.25E-29	1	4	0.000143252	Mbonf	dap27_RelGrRate	2	61698343	27	RelGrRate	G/T	0	0.028213166	0.096774194
S2_65622374	6.90E-20	1	2	2.36E-10	Mbonf	dap27_RelGrRate	2	65622374	27	RelGrRate	G/A	0	0.031347962	0.051779935
S2_685271	2.31E-51	1	1	2.02E-12	Mbonf	dap27_RelGrRate	2	685271	27	RelGrRate	T/C	0	0.068965517	0.077441077
S2_74210699	2.28E-09	1	14	0.001102053	Mbonf	dap27_RelGrRate	2	74210699	27	RelGrRate	A/G	0	0.009404389	0.085443038
S3_61723334	2.39E-10	1	10	0.010364775	Mbonf	dap27_RelGrRate	3	61723334	27	RelGrRate	C/T	0.003174603	0.012539185	0.068253968
S5_13378992	2.86E-08	1	8	0.029047855	Mbonf	dap27_RelGrRate	5	13378992	27	RelGrRate	T/C	0	0.141065831	0.098540146
S5_1730801	1.88E-09	1	5	1.40E-07	Mbonf	dap27_RelGrRate	5	1730801	27	RelGrRate	T/C	0.003205128	0.021943574	0.078525641
S5_68262429	3.21E-19	1	3	3.13E-07	Mbonf	dap27_RelGrRate	5	68262429	27	RelGrRate	C/T	0.003257329	0.037617555	0.076547231
S6_25377636	6.84E-09	1	13	0.033266385	Mbonf	dap27_RelGrRate	6	25377636	27	RelGrRate	T/A	0.003378378	0.072100313	0.109797297
S6_42585931	2.33E-16	1	7	0.008960873	Mbonf	dap27_RelGrRate	6	42585931	27	RelGrRate	A/G	0.009615385	0.021943574	0.052884615
S7_2934702	9.07E-08	1	1	9.07E-08	Mbonf	dap27_tv_hull.area	7	2934702	27	tv_hull.area	C/G	0.003194888	0.018808777	0.075079872
S7_3279948	2.37E-07	1	17	0.274907161	Mbonf	dap27_RelGrRate	7	3279948	27	RelGrRate	T/C	0.007722008	0.188087774	0.146718147
S8_57275127	3.01E-13	1	9	0.312657445	Mbonf	dap27_RelGrRate	8	57275127	27	RelGrRate	T/C	0.022508039	0.02507837	0.13022508
S9_51763074	7.76E-09	1	6	0.055012171	Mbonf	dap27_RelGrRate	9	51763074	27	RelGrRate	C/T	0.003278689	0.043887147	0.073770492
S9_57494175	1.63E-10	1	12	0.087150657	Mbonf	dap27_RelGrRate	9	57494175	27	RelGrRate	C/T	0	0.040752351	0.098039216
S7_2934702	2.99E-08	1	1	2.99E-08	Mbonf	dap28_tv_hull.area	7	2934702	28	tv_hull.area	C/G	0.003194888	0.018808777	0.075079872
S7_2934702	5.80E-09	1	1	5.80E-09	Mbonf	dap29_tv_hull.area	7	2934702	29	tv_hull.area	C/G	0.003194888	0.018808777	0.075079872
S7_2934702	1.97E-08	1	1	1.97E-08	Mbonf	dap30_tv_hull.area	7	2934702	30	tv_hull.area	C/G	0.003194888	0.018808777	0.075079872
S8_575183	8.02E-09	1	1	3.48E-08	Mbonf	dap30_RelGrRate	8	575183	30	RelGrRate	T/G	0	0.018808777	0.051118211
S1_57023021	3.06E-10	1	2	7.40E-05	Mbonf	dap31_RelGrRate	1	57023021	31	RelGrRate	T/A	0	0.163009404	0.127340824
S1_73181338	2.61E-07	1	5	7.33E-05	Mbonf	dap31_RelGrRate	1	73181338	31	RelGrRate	G/A	0.003436426	0.087774295	0.077319588
S1_77439532	7.34E-11	1	1	1.67E-09	Mbonf	dap31_RelGrRate	1	77439532	31	RelGrRate	A/G	0	0.147335423	0.125
S3_68057834	3.82E-07	1	1	3.91E-07	Mbonf	dap31_water	3	68057834	31	water	A/G	0.003174603	0.012539185	0.058730159
S6_46557632	1.36E-08	1	4	0.000258289	Mbonf	dap31_RelGrRate	6	46557632	31	RelGrRate	T/G	0	0.191222571	0.050387597
S3_5783225	4.49E-09	1	1	1.19E-06	Mbonf	dap33_RelGrRate	3	5783225	33	RelGrRate	A/G	0.013157895	0.047021944	0.368421053
S3_9191841	1.71E-07	1	3	9.30E-05	Mbonf	dap33_RelGrRate	3	9191841	33	RelGrRate	G/A	0.009868421	0.047021944	0.103618421
S6_40312463	4.73E-08	1	2	7.75E-05	Mbonf	dap33_RelGrRate	6	40312463	33	RelGrRate	G/T	0	0.112852665	0.053003534
S6_42116590	2.54E-07	1	2	2.98E-05	Mbonf	dap34_sv_area	6	42116590	34	sv_area	G/T	0.077669903	0.031347962	0.262135922
S7_2934702	2.84E-07	1	1	2.84E-07	Mbonf	dap34_tv_hull.area	7	2934702	34	tv_hull.area	C/G	0.003194888	0.018808777	0.075079872
S9_55067080	2.46E-08	1	1	5.90E-06	Mbonf	dap34_sv_area	9	55067080	34	sv_area	G/A	0.010344828	0.090909091	0.343103448
S2_62453369	6.03E-08	1	1	6.85E-08	Mbonf	dap35_RelGrRate	2	62453369	35	RelGrRate	T/G	0.007092199	0.115987461	0.145390071
S6_42116590	1.02E-07	1	2	2.04E-05	Mbonf	dap35_sv_area	6	42116590	35	sv_area	G/T	0.077669903	0.031347962	0.262135922
S6_42116590	3.61E-07	1	3	5.91E-05	Mbonf	dap35_WUE	6	42116590	35	WUE	G/T	0.077669903	0.031347962	0.262135922
S6_42116590	1.28E-07	1	1	1.63E-05	Mbonf	dap35_area	6	42116590	35	area	G/T	0.077669903	0.031347962	0.262135922
S7_2934702	1.99E-07	1	1	1.99E-07	Mbonf	dap35_tv_hull.area	7	2934702	35	tv_hull.area	C/G	0.003194888	0.018808777	0.075079872
S9_55067080	1.91E-07	1	2	1.07E-05	Mbonf	dap35_WUE	9	55067080	35	WUE	G/A	0.010344828	0.090909091	0.343103448
S9_55067080	2.70E-07	1	2	2.12E-05	Mbonf	dap35_area	9	55067080	35	area	G/A	0.010344828	0.090909091	0.343103448
S9_55067080	1.06E-08	1	1	3.54E-06	Mbonf	dap35_sv_area	9	55067080	35	sv_area	G/A	0.010344828	0.090909091	0.343103448
S1_61139721	4.58E-10	1	2	0.010438443	Mbonf	dap36_RelGrRate	1	61139721	36	RelGrRate	C/A	0	0.02507837	0.096463023
S2_62453369	2.65E-07	1	3	3.43E-07	Mbonf	dap36_RelGrRate	2	62453369	36	RelGrRate	T/G	0.007092199	0.115987461	0.145390071
S6_42116590	2.74E-07	1	2	5.12E-05	Mbonf	dap36_WUE	6	42116590	36	WUE	G/T	0.077669903	0.031347962	0.262135922
S6_42116590	5.97E-08	1	1	1.07E-05	Mbonf	dap36_area	6	42116590	36	area	G/T	0.077669903	0.031347962	0.262135922
S6_42116590	5.09E-08	1	2	1.51E-05	Mbonf	dap36_sv_area	6	42116590	36	sv_area	G/T	0.077669903	0.031347962	0.262135922
S6_48450391	6.96E-14	1	1	6.21E-08	Mbonf	dap36_RelGrRate	6	48450391	36	RelGrRate	A/G	0.003205128	0.021943574	0.107371795
S9_55067080	1.62E-07	1	1	8.28E-06	Mbonf	dap36_WUE	9	55067080	36	WUE	G/A	0.010344828	0.090909091	0.343103448
S9_55067080	1.34E-08	1	1	3.75E-06	Mbonf	dap36_sv_area	9	55067080	36	sv_area	G/A	0.010344828	0.090909091	0.343103448
S9_55067080	2.27E-07	1	2	1.81E-05	Mbonf	dap36_area	9	55067080	36	area	G/A	0.010344828	0.090909091	0.343103448
S10_4476256	1.97E-07	1	1	2.36E-07	Mbonf	dap37_tv_hull.area	10	4476256	37	tv_hull.area	T/C	0.089108911	0.05015674	0.067656766
S6_42116590	9.56E-08	1	2	2.01E-05	Mbonf	dap37_sv_area	6	42116590	37	sv_area	G/T	0.077669903	0.031347962	0.262135922
S6_42116590	5.45E-08	1	3	1.27E-05	Mbonf	dap37_area	6	42116590	37	area	G/T	0.077669903	0.031347962	0.262135922
S9_55067080	5.67E-08	1	1	5.93E-06	Mbonf	dap37_sv_area	9	55067080	37	sv_area	G/A	0.010344828	0.090909091	0.343103448
S9_55067080	2.69E-07	1	2	1.70E-05	Mbonf	dap37_area	9	55067080	37	area	G/A	0.010344828	0.090909091	0.343103448
S6_42116590	2.98E-07	1	2	3.25E-05	Mbonf	dap38_sv_area	6	42116590	38	sv_area	G/T	0.077669903	0.031347962	0.262135922
S9_55067080	2.43E-07	1	1	9.72E-06	Mbonf	dap38_sv_area	9	55067080	38	sv_area	G/A	0.010344828	0.090909091	0.343103448
S6_382682	1.60E-07	1	1	1.60E-07	Mbonf	dap39_RelGrRate	6	382682	39	RelGrRate	C/A	0.088888889	0.012539185	0.050793651
S6_382682	1.42E-07	1	1	1.42E-07	Mbonf	dap40_RelGrRate	6	382682	40	RelGrRate	C/A	0.088888889	0.012539185	0.050793651
S7_62049244	1.56E-07	1	1	2.90E-07	Mbonf	dap40_sv_hull.area	7	62049244	40	sv_hull.area	G/C	0.006666667	0.059561129	0.123333333
S3_16372825	2.60E-07	1	3	6.38E-06	Mbonf	dap41_RelGrRate	3	16372825	41	RelGrRate	G/T	0.031690141	0.109717868	0.403169014
S5_68983272	5.84E-08	1	1	1.65E-06	Mbonf	dap41_RelGrRate	5	68983272	41	RelGrRate	T/G	0.003773585	0.169278997	0.118867925
S7_62049244	5.75E-08	1	1	1.66E-07	Mbonf	dap41_sv_hull.area	7	62049244	41	sv_hull.area	G/C	0.006666667	0.059561129	0.123333333
S9_54129591	2.80E-08	1	2	2.57E-06	Mbonf	dap41_RelGrRate	9	54129591	41	RelGrRate	C/T	0.010033445	0.062695925	0.2090301
S1_61720681	7.59E-08	1	5	6.66E-06	Mbonf	dap42_RelGrRate	1	61720681	42	RelGrRate	C/G	0	0.094043887	0.283737024
S5_68983272	1.17E-07	1	6	1.31E-05	Mbonf	dap42_RelGrRate	5	68983272	42	RelGrRate	T/G	0.003773585	0.169278997	0.118867925
S7_62049244	3.80E-08	1	1	1.49E-07	Mbonf	dap42_sv_hull.area	7	62049244	42	sv_hull.area	G/C	0.006666667	0.059561129	0.123333333
S9_54129591	2.87E-08	1	4	1.22E-06	Mbonf	dap42_RelGrRate	9	54129591	42	RelGrRate	C/T	0.010033445	0.062695925	0.2090301
S2_69832371	1.47E-07	1	1	1.47E-07	Mbonf	dap43_RelGrRate	2	69832371	43	RelGrRate	G/T	0	0.02507837	0.083601286
S7_62049244	5.78E-08	1	1	2.56E-07	Mbonf	dap43_sv_hull.area	7	62049244	43	sv_hull.area	G/C	0.006666667	0.059561129	0.123333333
S10_54314336	5.45E-08	1	4	1.95E-05	Mbonf	dap44_RelGrRate	10	54314336	44	RelGrRate	A/G	0	0.028213166	0.138709677
S2_74861830	2.17E-08	1	5	0.000137943	Mbonf	dap44_RelGrRate	2	74861830	44	RelGrRate	T/G	0.003174603	0.012539185	0.096825397
S6_17999297	5.05E-08	1	9	0.000479476	Mbonf	dap44_RelGrRate	6	17999297	44	RelGrRate	C/G	0.081560284	0.115987461	0.058510638
S7_3006031	2.77E-07	1	6	1.14E-05	Mbonf	dap44_RelGrRate	7	3006031	44	RelGrRate	A/G	0	0.112852665	0.102473498
S7_62049244	2.17E-07	1	1	8.29E-07	Mbonf	dap44_sv_hull.area	7	62049244	44	sv_hull.area	G/C	0.006666667	0.059561129	0.123333333
S9_56553246	3.54E-08	1	7	6.75E-05	Mbonf	dap44_RelGrRate	9	56553246	44	RelGrRate	T/G	0.006711409	0.065830721	0.258389262
S1_57941991	3.47E-07	1	2	4.00E-05	Mbonf	dap45_RelGrRate	1	57941991	45	RelGrRate	A/G	0.009646302	0.02507837	0.461414791
S4_6953735	1.47E-09	1	1	2.73E-06	Mbonf	dap45_hull.area	4	6953735	45	hull.area	C/A	0.012658228	0.009404389	0.094936709
S5_71163745	3.01E-07	1	1	3.89E-07	Mbonf	dap45_tv_hull.area	5	71163745	45	tv_hull.area	T/G	0.00660066	0.05015674	0.138613861
S8_58905676	4.55E-08	1	1	9.03E-06	Mbonf	dap45_RelGrRate	8	58905676	45	RelGrRate	T/C	0	0.090909091	0.065517241
S9_56496264	1.46E-07	1	4	0.002293082	Mbonf	dap45_hull.area	9	56496264	45	hull.area	A/G	0.03960396	0.05015674	0.207920792
S8_17292169	7.20E-08	1	1	4.98E-07	Mbonf	dap48_RelGrRate	8	17292169	48	RelGrRate	G/A	0	0.144200627	0.051282051
S1_7997402	2.53E-08	1	2	2.04E-05	Mbonf	dap49_tv_area	1	7997402	49	tv_area	A/G	0.009803922	0.040752351	0.33496732
S7_9695117	4.70E-09	1	1	5.10E-06	Mbonf	dap49_tv_area	7	9695117	49	tv_area	G/A	0.007092199	0.115987461	0.120567376
S8_17292169	6.35E-08	1	1	2.72E-07	Mbonf	dap49_RelGrRate	8	17292169	49	RelGrRate	G/A	0	0.144200627	0.051282051
S9_9319990	2.91E-07	1	3	0.000315787	Mbonf	dap49_tv_area	9	9319990	49	tv_area	G/A	0	0.172413793	0.462121212
S10_52420387	1.06E-07	1	4	0.00014447	Mbonf	dap50_sv_hull.area	10	52420387	50	sv_hull.area	G/T	0.003367003	0.068965517	0.18013468
S2_51251863	1.97E-07	1	1	1.98E-07	Mbonf	dap50_tv_hull.area	2	51251863	50	tv_hull.area	G/A	0	0.109717868	0.080985915
S3_73087058	1.21E-08	1	9	0.014100748	Mbonf	dap50_sv_hull.area	3	73087058	50	sv_hull.area	G/T	0	0.156739812	0.327137546
S4_64684634	1.09E-07	1	10	0.005930008	Mbonf	dap50_sv_hull.area	4	64684634	50	sv_hull.area	G/T	0.006289308	0.003134796	0.097484277
S6_50925319	7.17E-09	1	6	0.000918846	Mbonf	dap50_sv_hull.area	6	50925319	50	sv_hull.area	A/T	0.006493506	0.034482759	0.418831169
S6_54128339	2.33E-07	1	2	1.42E-06	Mbonf	dap50_hull.area	6	54128339	50	hull.area	G/A	0	0.021943574	0.060897436
S6_54128339	2.04E-09	1	2	1.21E-05	Mbonf	dap50_sv_hull.area	6	54128339	50	sv_hull.area	G/A	0	0.021943574	0.060897436
S7_62049244	1.82E-07	1	5	0.000759023	Mbonf	dap50_sv_hull.area	7	62049244	50	sv_hull.area	G/C	0.006666667	0.059561129	0.123333333
S9_56374753	9.96E-08	1	3	0.000910283	Mbonf	dap50_sv_hull.area	9	56374753	50	sv_hull.area	G/A	0.009646302	0.02507837	0.117363344
S9_56526623	5.14E-09	1	1	6.03E-06	Mbonf	dap50_sv_hull.area	9	56526623	50	sv_hull.area	G/T	0.003787879	0.172413793	0.123106061
S9_56526623	6.96E-08	1	1	7.57E-07	Mbonf	dap50_hull.area	9	56526623	50	hull.area	G/T	0.003787879	0.172413793	0.123106061
S2_51251863	3.79E-08	1	1	3.82E-08	Mbonf	dap51_tv_hull.area	2	51251863	51	tv_hull.area	G/A	0	0.109717868	0.080985915
S6_54128339	2.10E-07	1	2	1.42E-06	Mbonf	dap51_hull.area	6	54128339	51	hull.area	G/A	0	0.021943574	0.060897436
S9_56526623	9.48E-08	1	1	1.11E-06	Mbonf	dap51_hull.area	9	56526623	51	hull.area	G/T	0.003787879	0.172413793	0.123106061
S1_7997402	2.31E-07	1	1	5.73E-07	Mbonf	dap52_tv_area	1	7997402	52	tv_area	A/G	0.009803922	0.040752351	0.33496732
S1_7997402	1.82E-07	1	1	2.44E-08	Mbonf	dap52_tv_hull.area	1	7997402	52	tv_hull.area	A/G	0.009803922	0.040752351	0.33496732
S2_51251863	2.98E-07	1	2	3.23E-08	Mbonf	dap52_tv_hull.area	2	51251863	52	tv_hull.area	G/A	0	0.109717868	0.080985915
S1_71106824	9.46E-08	1	7	0.003372361	Mbonf	dap53_hull.area	1	71106824	53	hull.area	A/C	0.072916667	0.097178683	0.057291667
S1_7961525	1.18E-10	1	1	5.73E-07	Mbonf	dap53_hull.area	1	7961525	53	hull.area	A/G	0.012738854	0.015673981	0.111464968
S1_7997402	3.51E-07	1	1	9.04E-07	Mbonf	dap53_tv_area	1	7997402	53	tv_area	A/G	0.009803922	0.040752351	0.33496732
S1_7997402	3.53E-09	1	1	6.97E-09	Mbonf	dap53_tv_hull.area	1	7997402	53	tv_hull.area	A/G	0.009803922	0.040752351	0.33496732
S10_7244432	5.81E-09	1	5	8.64E-05	Mbonf	dap53_hull.area	10	7244432	53	hull.area	T/C	0.006410256	0.021943574	0.307692308
S4_43332949	2.18E-07	1	9	0.005701301	Mbonf	dap53_hull.area	4	43332949	53	hull.area	G/T	0.006493506	0.034482759	0.207792208
S4_63513245	3.51E-07	1	3	7.41E-06	Mbonf	dap53_hull.area	4	63513245	53	hull.area	C/A	0.003436426	0.087774295	0.245704467
S6_48097579	1.32E-07	1	6	0.003061177	Mbonf	dap53_hull.area	6	48097579	53	hull.area	A/C	0.098412698	0.012539185	0.068253968
S6_54128339	1.03E-12	1	2	2.91E-06	Mbonf	dap53_hull.area	6	54128339	53	hull.area	G/A	0	0.021943574	0.060897436
S7_1174957	2.69E-07	1	8	0.003251417	Mbonf	dap53_hull.area	7	1174957	53	hull.area	G/T	0.003322259	0.056426332	0.210963455
S8_17292169	9.74E-08	1	1	3.75E-07	Mbonf	dap53_RelGrRate	8	17292169	53	RelGrRate	G/A	0	0.144200627	0.051282051
S9_318346	2.32E-10	1	4	0.000218587	Mbonf	dap53_hull.area	9	318346	53	hull.area	C/A	0.046511628	0.056426332	0.066445183
S1_7961525	6.44E-08	1	1	1.42E-07	Mbonf	dap54_hull.area	1	7961525	54	hull.area	A/G	0.012738854	0.015673981	0.111464968
S1_7997402	4.77E-09	1	1	1.07E-08	Mbonf	dap54_tv_hull.area	1	7997402	54	tv_hull.area	A/G	0.009803922	0.040752351	0.33496732
S8_17292169	3.46E-09	1	1	7.90E-07	Mbonf	dap54_RelGrRate	8	17292169	54	RelGrRate	G/A	0	0.144200627	0.051282051
S9_56500182	2.27E-07	1	2	1.67E-05	Mbonf	dap54_RelGrRate	9	56500182	54	RelGrRate	T/C	0.016611296	0.056426332	0.181063123
S1_7961525	1.81E-08	1	1	3.51E-08	Mbonf	dap55_tv_hull.area	1	7961525	55	tv_hull.area	A/G	0.012738854	0.015673981	0.111464968
S1_7961525	2.03E-08	1	1	5.94E-08	Mbonf	dap55_hull.area	1	7961525	55	hull.area	A/G	0.012738854	0.015673981	0.111464968
S8_17292169	3.00E-08	1	1	6.20E-06	Mbonf	dap55_RelGrRate	8	17292169	55	RelGrRate	G/A	0	0.144200627	0.051282051
S9_56500182	1.99E-07	1	2	9.12E-06	Mbonf	dap55_RelGrRate	9	56500182	55	RelGrRate	T/C	0.016611296	0.056426332	0.181063123
S1_61254628	3.77E-07	1	5	0.00118072	Mbonf	dap56_tv_hull.area	1	61254628	56	tv_hull.area	C/T	0.013422819	0.065830721	0.318791946
S1_7961525	3.72E-11	1	1	1.49E-07	Mbonf	dap56_tv_hull.area	1	7961525	56	tv_hull.area	A/G	0.012738854	0.015673981	0.111464968
S1_7961525	1.11E-08	1	1	4.17E-08	Mbonf	dap56_hull.area	1	7961525	56	hull.area	A/G	0.012738854	0.015673981	0.111464968
S2_3467457	2.61E-07	1	1	3.10E-07	Mbonf	dap56_height	2	3467457	56	height	T/C	0.007407407	0.153605016	0.225925926
S5_62729511	1.27E-07	1	3	0.000103363	Mbonf	dap56_tv_hull.area	5	62729511	56	tv_hull.area	A/G	0.022508039	0.02507837	0.229903537
S1_68370394	1.38E-07	1	1	2.53E-07	Mbonf	Pericarp.pigmentation	1	68370394	56	Pericarp.pigmentation	T/C	0.003472222	0.097178683	0.428819444
S1_73947647	1.45E-07	1	3	1.43E-06	Mbonf	NDF	1	73947647	56	NDF	G/C	0.006329114	0.009404389	0.094936709
S1_74653088	8.52E-08	1	2	1.88E-06	Mbonf	NFC	1	74653088	56	NFC	T/C	0	0.068965517	0.164983165
S1_74653088	3.49E-07	1	6	5.83E-07	Mbonf	NDF	1	74653088	56	NDF	T/C	0	0.068965517	0.164983165
S2_56248111	3.60E-07	1	1	7.94E-08	Mbonf	NDF	2	56248111	56	NDF	G/C	0.003164557	0.009404389	0.074367089
S4_68081430	1.86E-07	1	4	4.69E-06	Mbonf	NDF	4	68081430	56	NDF	C/T	0.006711409	0.065830721	0.127516779
S6_49294726	2.21E-07	1	3	1.84E-07	Mbonf	NFC	6	49294726	56	NFC	C/T	0	0.065830721	0.093959732
S7_162393	9.98E-09	1	1	2.18E-08	Mbonf	NFC	7	162393	56	NFC	C/T	0.003703704	0.153605016	0.07962963
