# Supplementary material for: Longitudinal genome-wide association study reveals early QTL that predict biomass accumulation under cold stress in sorghum
Source: Front Plant Sci. 2024 May 14;15:1278802. doi: 10.3389/fpls.2024.1278802 (PMC11130433; doi:10.3389/fpls.2024.1278802)
Supplement: Supplementary File S6 — Table ranking accessions for each trait at each temperature. [file DataSheet_6.csv]

Genotype	dap	area	height	hull.area	WUE
PI144134	51	235	307	240	248
PI145619	51	354	312	310	323
PI145626	51	185	259	214	313
PI145632	51	28	30	44	69
PI145633	51	134	5	49	140
PI146890	51	369	334	361	345
PI152591	51	32	3	55	29
PI152651	51	150	25	93	165
PI152694	51	41	81	43	17
PI152727	51	226	165	166	229
PI152728	51	188	324	224	215
PI152730	51	164	101	188	242
PI152733	51	218	144	192	151
PI152751	51	44	117	79	51
PI152771	51	9	13	13	12
PI152816	51	30	128	76	33
PI152828	51	60	331	113	58
PI152860	51	140	173	91	112
PI152862	51	280	215	301	231
PI152923	51	25	135	38	45
PI152961	51	108	109	123	223
PI152963	51	131	19	72	52
PI152965	51	126	31	54	37
PI152966	51	337	350	365	355
PI152967	51	242	242	300	309
PI152971	51	193	253	256	201
PI153877	51	283	58	228	135
PI154750	51	258	11	179	228
PI154844	51	154	214	153	121
PI154846	51	249	141	100	267
PI154944	51	202	195	150	81
PI154987	51	116	180	151	157
PI154988	51	13	77	10	10
PI155149	51	167	228	226	89
PI155516	51	86	23	22	28
PI155760	51	151	269	218	213
PI155885	51	314	306	308	187
PI156178	51	137	158	164	268
PI156203	51	139	190	169	258
PI156217	51	178	112	279	189
PI156268	51	95	292	198	96
PI156326	51	175	206	249	227
PI156330	51	97	78	88	95
PI156393	51	101	32	134	78
PI156463	51	316	321	298	335
PI156487	51	308	177	336	337
PI156871	51	239	283	199	342
PI156890	51	307	297	295	341
PI157030	51	324	202	248	219
PI157033	51	338	317	334	353
PI157035	51	36	9	16	24
PI157804	51	217	142	325	308
PI167093	51	61	138	40	49
PI170787	51	268	270	338	280
PI175919	51	224	235	302	126
PI176766	51	336	360	352	340
PI179749	51	240	310	337	204
PI180348	51	347	329	323	271
PI181080	51	63	251	173	36
PI181083	51	166	210	277	259
PI181899	51	177	129	175	40
PI195754	51	296	115	294	299
PI196049	51	79	150	206	59
PI196583	51	257	200	161	278
PI196586	51	290	364	321	333
PI196598	51	322	286	276	244
PI197542	51	115	205	242	158
PI19770	51	365	363	362	363
PI213900	51	208	282	203	326
PI218112	51	332	361	350	315
PI221548	51	122	132	172	166
PI221651	51	222	222	270	174
PI226096	51	295	314	358	276
PI22913	51	125	233	212	63
PI229841	51	76	27	47	82
PI250583	51	274	305	341	153
PI251672	51	153	201	200	139
PI253986	51	27	94	37	19
PI255239	51	227	267	250	224
PI255744	51	47	240	66	102
PI257599	51	72	241	157	206
PI257600	51	155	288	177	207
PI266927	51	191	354	344	314
PI267573	51	254	268	119	183
PI273465	51	192	246	307	222
PI273955	51	306	216	357	250
PI273969	51	124	353	223	198
PI276837	51	250	335	219	272
PI291246	51	42	166	87	74
PI297130	51	130	137	109	154
PI297155	51	40	182	31	31
PI297171	51	144	273	165	149
PI300117	51	74	56	309	136
PI300118	51	230	322	369	210
PI300119	51	51	84	180	88
PI302252	51	352	313	327	350
PI303658	51	132	104	62	56
PI329256	51	49	338	155	132
PI329286	51	335	204	236	334
PI329299	51	356	367	364	364
PI329300	51	341	356	343	365
PI329301	51	298	330	319	294
PI329310	51	355	348	322	351
PI329319	51	182	96	60	147
PI329326	51	69	67	6	134
PI329333	51	169	72	84	99
PI329351	51	319	155	187	137
PI329403	51	364	342	363	367
PI329435	51	253	309	222	281
PI329440	51	225	53	196	296
PI329465	51	345	207	108	236
PI329466	51	328	236	330	253
PI329471	51	358	131	285	357
PI329473	51	330	275	170	330
PI329478	51	327	170	245	293
PI329480	51	311	175	104	161
PI329501	51	233	156	63	150
PI329510	51	229	49	133	146
PI329511	51	203	221	271	172
PI329517	51	360	184	216	354
PI329518	51	112	149	61	170
PI329519	51	187	213	114	188
PI329541	51	277	8	51	179
PI329545	51	135	127	189	209
PI329546	51	231	106	197	260
PI329550	51	334	123	146	329
PI329551	51	104	121	145	144
PI329554	51	161	108	112	119
PI329569	51	57	147	46	53
PI329570	51	275	203	275	292
PI329583	51	189	130	57	98
PI329584	51	5	29	5	7
PI329585	51	196	51	105	131
PI329605	51	107	116	71	97
PI329614	51	221	133	86	220
PI329615	51	38	134	41	90
PI329617	51	123	192	193	138
PI329618	51	84	38	33	193
PI329632	51	362	160	168	321
PI329644	51	326	337	201	245
PI329645	51	88	66	24	54
PI329646	51	119	6	32	61
PI329665	51	103	323	174	283
PI329673	51	262	136	144	185
PI329699	51	331	264	233	311
PI329702	51	340	153	247	327
PI329710	51	100	272	210	104
PI329711	51	292	161	287	142
PI329841	51	325	327	305	343
PI329843	51	264	60	137	225
PI329864	51	156	249	149	75
PI329865	51	105	271	211	203
PI330167	51	194	99	135	71
PI330168	51	73	185	110	93
PI330169	51	279	344	355	123
PI330181	51	351	316	360	348
PI330182	51	78	341	184	159
PI330184	51	318	198	328	332
PI330185	51	165	359	324	298
PI330195	51	259	168	260	216
PI330196	51	241	125	128	180
PI330199	51	339	199	348	361
PI330796	51	160	238	204	230
PI330803	51	346	234	136	349
PI330807	51	299	83	186	255
PI330833	51	256	277	156	194
PI330858	51	251	45	132	257
PI337680	51	195	300	221	200
PI337689	51	46	35	12	57
PI35038	51	310	308	261	163
PI452542	51	289	340	354	317
PI452544	51	6	69	21	5
PI452619	51	366	351	368	368
PI453106	51	363	362	367	362
PI453177	51	90	162	181	41
PI453696	51	333	260	315	338
PI455217	51	301	336	333	160
PI455221	51	359	229	303	291
PI455280	51	276	237	215	352
PI455301	51	357	365	366	360
PI455307	51	285	98	225	262
PI505717	51	109	194	118	113
PI505722	51	148	176	253	196
PI505735	51	18	70	48	85
PI506030	51	152	217	220	156
PI506069	51	252	211	89	116
PI506114	51	186	218	239	241
PI506122	51	300	279	317	237
PI510757	51	205	315	252	205
PI511355	51	59	42	42	94
PI513898	51	82	74	117	108
PI514456	51	2	2	3	2
PI521019	51	65	157	167	34
PI521152	51	248	76	83	285
PI521280	51	162	254	205	217
PI521281	51	238	247	229	211
PI521290	51	174	289	274	233
PI524475	51	128	171	283	128
PI525049	51	282	100	349	312
PI52606	51	199	293	185	168
PI526905	51	287	291	258	232
PI527045	51	304	274	288	275
PI533792	51	37	208	77	129
PI533902	51	121	113	45	103
PI533998	51	145	303	124	164
PI534120	51	213	188	131	269
PI534165	51	4	4	4	4
PI535785	51	344	224	318	347
PI535792	51	3	103	2	3
PI535793	51	8	33	7	8
PI535794	51	15	57	15	18
PI535795	51	244	248	265	316
PI540518	51	22	91	14	9
PI542718	51	321	295	264	336
PI550604	51	1	1	1	1
PI552851	51	7	63	28	14
PI561840	51	64	140	39	30
PI562717	51	94	346	293	162
PI562730	51	303	299	313	307
PI562732	51	232	258	351	287
PI562781	51	39	90	107	184
PI562897	51	190	193	208	133
PI562970	51	34	89	67	15
PI562971	51	271	244	269	304
PI562981	51	323	169	297	319
PI562982	51	171	343	251	66
PI562985	51	329	328	296	252
PI562990	51	245	266	272	246
PI562991	51	143	298	306	256
PI562994	51	158	145	106	111
PI562997	51	68	37	64	47
PI562998	51	247	294	243	171
PI563002	51	266	347	284	226
PI563006	51	26	24	26	77
PI563009	51	91	183	202	62
PI563020	51	52	232	171	127
PI563021	51	21	50	30	26
PI563022	51	216	257	154	238
PI563032	51	211	320	331	239
PI563196	51	288	318	335	284
PI563222	51	368	368	339	356
PI563295	51	234	22	58	130
PI563329	51	343	357	347	322
PI563330	51	342	265	356	344
PI563331	51	361	311	346	358
PI563332	51	129	197	207	277
PI563338	51	106	152	235	55
PI563348	51	141	304	195	221
PI563350	51	55	118	80	27
PI563355	51	80	126	68	35
PI564163	51	170	250	53	191
PI566819	51	66	326	139	181
PI569097	51	146	179	129	76
PI569148	51	12	226	18	11
PI569244	51	315	369	340	306
PI569264	51	313	355	345	320
PI569416	51	89	189	81	249
PI569418	51	168	48	140	143
PI569419	51	43	54	96	87
PI569420	51	92	333	254	152
PI569421	51	270	110	282	274
PI569422	51	33	15	70	46
PI569423	51	20	40	23	39
PI569425	51	142	92	238	214
PI569427	51	98	79	257	106
PI569433	51	284	139	183	178
PI569435	51	54	16	69	48
PI569443	51	136	28	74	118
PI569444	51	29	64	59	50
PI569445	51	81	14	34	44
PI569447	51	50	26	95	60
PI569452	51	309	146	182	120
PI569453	51	99	191	142	84
PI569454	51	11	7	8	13
PI569457	51	10	12	11	20
PI569458	51	77	102	120	80
PI569459	51	220	120	311	212
PI569460	51	117	20	97	175
PI569465	51	278	17	329	261
PI569886	51	102	105	191	43
PI570031	51	197	86	122	235
PI570038	51	14	61	29	6
PI570039	51	291	85	127	176
PI570042	51	45	46	102	100
PI570071	51	181	68	152	208
PI570073	51	35	88	99	38
PI570074	51	75	82	163	92
PI570075	51	85	97	90	115
PI570076	51	96	73	121	148
PI570085	51	83	36	75	67
PI570087	51	67	41	92	83
PI570090	51	157	80	56	155
PI570091	51	294	124	259	279
PI570096	51	53	10	36	109
PI570106	51	172	225	234	234
PI570109	51	184	18	126	169
PI570110	51	228	159	194	339
PI570114	51	223	47	101	218
PI570145	51	118	209	116	125
PI570254	51	17	55	50	16
PI570371	51	209	114	125	101
PI570373	51	71	43	85	64
PI570388	51	204	263	213	240
PI570400	51	31	65	27	23
PI570431	51	350	261	359	324
PI573193	51	87	39	78	42
PI576399	51	16	71	19	25
PI576401	51	120	59	52	65
PI583832	51	212	148	246	305
PI585406	51	320	301	280	265
PI585448	51	19	62	17	21
PI585452	51	201	167	278	202
PI585461	51	367	93	326	366
PI585467	51	263	163	230	310
PI585577	51	246	220	231	173
PI585608	51	269	280	209	254
PI585954	51	70	276	158	145
PI585961	51	265	345	268	264
PI585966	51	243	358	291	301
PI586435	51	93	151	147	110
PI586443	51	210	212	255	290
PI586499	51	267	349	342	282
PI586541	51	297	245	237	328
PI593916	51	272	187	143	251
PI619807	51	159	227	281	72
PI619838	51	48	107	82	105
PI620072	51	23	52	25	22
PI620157	51	198	75	130	107
PI63715	51	214	219	266	300
PI641807	51	260	332	273	263
PI641810	51	317	302	232	289
PI641815	51	302	178	141	186
PI641817	51	293	290	262	331
PI641821	51	273	319	304	273
PI641824	51	261	172	332	192
PI641825	51	147	174	176	70
PI641829	51	206	284	299	295
PI641830	51	305	339	289	199
PI641834	51	255	252	292	318
PI641835	51	200	325	227	303
PI641836	51	236	230	267	286
PI641850	51	176	164	241	86
PI641860	51	114	223	217	79
PI641862	51	286	287	316	270
PI641892	51	353	239	320	325
PI641909	51	127	196	111	141
PI642998	51	173	352	314	266
PI643008	51	113	154	160	91
PI643016	51	110	87	73	73
PI646242	51	149	122	94	182
PI646251	51	24	34	35	32
PI646266	51	281	143	65	247
PI651491	51	219	278	190	167
PI651493	51	215	181	263	302
PI651495	51	237	296	290	346
PI651496	51	138	243	178	177
PI651497	51	163	255	148	122
PI653616	51	349	281	312	369
PI653617	51	180	285	244	297
PI655972	51	183	95	103	68
PI655981	51	179	256	159	190
PI655983	51	111	231	115	124
PI656015	51	207	111	138	195
PI656025	51	56	262	162	114
PI656026	51	62	44	20	243
PI656027	51	58	21	9	117
PI656035	51	312	186	286	288
PI656065	51	133	119	98	197
PI92270	51	348	366	353	359
