# Supplementary material for: Longitudinal genome-wide association study reveals early QTL that predict biomass accumulation under cold stress in sorghum
Source: Front Plant Sci. 2024 May 14;15:1278802. doi: 10.3389/fpls.2024.1278802 (PMC11130433; doi:10.3389/fpls.2024.1278802)
Supplement: Supplementary File S8 — Allele Boxplots show the correlation of a “G” at SNP 7:2,934,702 with a significantly larger hull area for 27-30 and 34-35 DAP. [file Table_1.xlsx]

## Sheet: BAP Lines Transformed Data
SUPPLEMENTAL TABLE 1: BAP Lines
Genotype	Photoperiod	Type	Origin	Race	Fresh Weight	Area 10 dap	Hull Area 10 dap	Height 10 dap	WUE 10 dap	Area 11 dap	Hull Area 11 dap	Height 11 dap	WUE 11 dap	Area 12 dap	Hull Area 12 dap	Height 12 dap	WUE 12 dap	Area 13 dap	Hull Area 13 dap	Height 13 dap	WUE 13 dap	Area 14 dap	Hull Area 14 dap	Height 14 dap	WUE 14 dap	Area 15 dap	Hull Area 15 dap	Height 15 dap	WUE 15 dap	Area 16 dap	Hull Area 16 dap	Height 16 dap	WUE 16 dap	Area 17 dap	Hull Area 17 dap	Height 17 dap	WUE 17 dap	Area 18 dap	Hull Area 18 dap	Height 18 dap	WUE 18 dap	Area 19 dap	Hull Area 19 dap	Height 19 dap	WUE 19 dap	Area 2 dap	Hull Area 2 dap	Height 2 dap	WUE 2 dap
PI_144134	Photoperiod Insensitive	Sweet	NA	NA	7.36	198.35	1050.91	0.375427	1.57376	705.37	2266.74	1.01515	5.18464	1330.51	3781.75	1.75503	9.43646	1976.62	5030.41	2.3895	13.4192	2618.52	7352.65	2.9318	17.0593	3103.17	9288.7	3.43515	25.8443	3589.18	13387.1	4.05813	34.0091	4177.14	16898.8	4.56428	36.8548	4989.96	18948.9	4.79383	38.7618	5838.94	22522.2	4.81329	40.7325	106.891	125.09	0.248815	1.31477
PI_145619	Photoperiod Insensitive	Sweet	South Africa	Caudatum	8.34	43.5853	2022.41	0.272217	0.528278	206.534	2971.12	0.506479	1.91361	529.307	4103.11	0.890861	4.50075	1143.03	4888.57	1.5462	9.19043	1895.45	5712.63	2.18505	14.6955	2779.72	6497.34	2.50855	20.7225	3530.51	7830.21	2.79456	25.3366	4215.41	9701.88	3.39069	29.1719	4680.93	12568.9	3.63657	31.3101	5148.17	16020.8	4.0495	33.169	154.26	1299.05	0.264759	2.00865
PI_145626	Photoperiod Insensitive	Sweet	South Africa	Kafir-bicolor	8.85	133.871	1786.28	0.296248	1.25711	608.706	2405.17	0.846467	5.07819	1210.39	3198.76	1.60761	9.78153	1890.58	4185.73	2.66387	14.7747	2556.93	5937.25	3.70675	19.4552	2973.86	7079.03	4.31626	21.7908	3729.51	8314.47	4.22441	25.1796	4024.12	9872.9	4.09299	27.8338	4398.16	11365.1	4.80619	29.7593	5011.43	13015.4	4.71326	33.0293	167.242	1168.27	0.207345	2.19575
PI_145632	Photoperiod Insensitive	Sweet	South Africa	NA	4.17	37.6031	601.989	0.171546	0.380228	418.618	1455.18	0.532607	2.71366	940.166	2570.22	1.05297	5.74283	1778.65	4128.79	1.87033	10.6314	2445.69	5904.04	2.73097	15.5378	2920.62	7953.91	3.48295	18.9717	3330.8	9441.98	3.85635	20.5471	3692.25	10615.5	4.0951	21.487	4048.35	10827.9	4.32099	22.4674	4375.89	10925.7	4.24198	23.7329	28.6015	58.4827	0.0349588	0.364273
PI_145633	Photoperiod Insensitive	Cellulosic	South Africa	NA	6.2	32.6675	772.975	0.184443	0.370587	299.067	1561.34	0.72959	2.23181	698.573	2449.05	1.29455	4.69435	1053.72	3172.23	1.89876	7.91944	1423.17	3763.56	2.59365	10.8156	1740.37	3961.63	3.00685	12.7663	1977.23	4589.8	3.22744	14.0498	2193.36	5386.94	3.32692	15.073	2453	6445.48	3.31339	16.3203	2768.09	7779.6	3.27493	17.7914	153.124	1531.21	0.249966	1.77216
PI_146890	Photoperiod Insensitive	Sweet	Zaire	NA	9.79	204.767	2504.68	0.486249	1.93994	661.756	2502.39	1.07914	5.86195	1242.79	3772.27	1.90133	10.7032	1841.16	4686.76	2.87543	15.3919	2461.53	5663.94	3.84811	19.924	2993.87	6579.84	4.67355	23.1727	3603.59	8085.28	5.2271	26.6585	4226.6	10188.1	5.5642	29.9618	4756.94	13245.8	5.55432	32.5287	5348.33	16969.4	5.45188	35.2326	267.957	3324.3	0.545214	3.28969
PI_152694	Photoperiod Insensitive	Sweet	Sudan	NA	5.32	577.654	1523.43	0.799442	5.57508	1283.73	2667.85	1.88925	11.856	2123.94	4130.05	3.16824	19.0364	2932.6	5155.58	4.36605	25.2511	3733.95	6284.6	5.45191	30.9048	4407.36	7251	6.2084	34.9503	5125.43	9083.73	6.73266	38.8957	5931.91	12226	7.0824	43.0265	6954.06	18520.4	7.23562	48.3201	8090.69	26000.1	7.33964	53.9813	388.831	5647.43	0.871712	6.08736
PI_152728	Photoperiod sensitive	Cellulosic	Sudan	Durra	6.38	20.3641	442.752	0.162713	0.278546	259.411	2273.09	0.561499	1.9823	472.43	2797.99	0.769669	3.39061	796.441	3831.77	1.01533	5.46487	1191.6	5247.74	1.3622	7.85715	1658.67	7547.53	1.92234	10.4411	2140.56	8395.39	2.64217	12.8637	2601.08	9712.61	3.35123	15.0055	2927.63	9070.5	3.76314	16.2659	3224.75	7761.24	4.06092	17.2468	79.61	1257.38	0.212304	0.937431
PI_152730	Photoperiod sensitive	Cellulosic	Kenya	Caudatum-bicolor	6.35	51.9471	483.526	0.100098	0.347247	19.1926	362.296	0.130776	0.172383	77.1849	837.156	0.260334	0.511924	389.422	1817.19	0.51827	2.57628	825.979	2660.45	0.973817	4.89966	1430.07	3612.23	1.77081	8.34442	1990.37	4270.69	2.76593	11.5182	2533.44	5158.56	3.78966	14.3648	2980.16	6193.47	4.66623	16.0421	3410.01	7278.81	5.38962	17.5876	25.9247	13.6407	0.0195698	0.253754
PI_152733	Photoperiod sensitive	Sweet	Sudan	Caudatum	6.71	222.753	1159.68	0.606501	1.65307	778.994	2045.26	1.42726	5.26395	1468.33	3255.17	2.28233	9.53718	2189.61	4368.11	2.6974	13.6107	2904.26	5914.68	2.99289	17.3474	3396.04	8240.01	3.09456	19.3932	4002.55	11747.7	3.57752	21.802	4717.71	16220.6	4.14755	24.5169	5716.75	21958.6	4.83801	28.5054	6784.32	28415.1	5.52481	32.6204	129.565	1769.21	0.277072	1.55283
PI_152751	Photoperiod sensitive	Sweet	Sudan	Guinea-caudatum	4.115	223.531	1087.36	0.552647	2.24142	477.768	1511.46	0.902624	4.49936	777.193	2033.86	1.29009	7.05923	1070.89	2512.16	1.612	9.33339	1334	2918.97	1.90928	11.2044	1477.15	3104.75	2.13931	11.8938	1587.83	3412.95	2.41544	12.2252	1690.52	3692.36	2.73041	12.4095	1859.11	3934.63	3.17096	13.0805	2039.02	4206.58	3.64462	13.7963	170.128	1930.88	0.391541	2.69267
PI_152771	Photoperiod Insensitive	Sweet	Sudan	NA	2.35	294.065	3268.12	0.672722	2.18982	763.639	4846.05	1.67209	5.47828	1372.75	6678.29	2.76562	9.59034	2115.65	6769.33	3.60006	14.305	2868.13	6747.4	4.27535	18.8719	3556.26	8138.68	4.62615	22.7218	4042.17	10389.6	4.87944	25.1143	4434.45	13252.7	5.062	26.7733	4730.08	14224.5	5.19082	27.7808	5043.23	15307	5.37531	28.7884	226.984	2758.58	0.598645	2.78071
PI_152816	Photoperiod Insensitive	Sweet	Sudan	NA	5.18	1208.41	5091.89	1.86886	9.14077	2074.79	5862.03	3.06536	15.7269	2898.1	6079.27	4.03948	21.4364	3594.97	7703.83	4.45028	25.5057	4261.35	11411	4.80614	28.999	4793.92	15153.3	4.83863	31.2951	5404.48	18500.9	5.04282	33.8315	6194.96	22102.4	5.23973	37.0739	7404.58	25579.3	5.38651	42.4491	8885.81	30519.8	5.51025	48.6203	158.467	1715.56	0.394808	1.6943
PI_152828	Photoperiod Insensitive	Cellulosic	Zaire	NA	5.625	1.92053	1213.17	0.31225	0.11736	191.953	2449.53	0.497918	1.46787	541.27	4019.84	0.81566	3.81517	1165.7	5911.08	1.44896	7.87964	1915.51	7986.09	2.19774	12.5562	2749.14	10293	3.11078	17.3881	3487.15	11808.6	3.71192	21.25	4213.26	13230.7	4.15854	24.7649	4941.37	14515.7	4.35355	28.1121	5678.31	16393.9	4.44027	31.2683	190.24	2249.8	0.426406	2.3158
PI_152860	Photoperiod sensitive	Sweet	Sudan	NA	4.78	510.133	4988.94	1.3387	5.03231	1092.96	6252.6	2.31503	7.68345	1801.05	7211.52	3.33934	12.2289	2412.88	7064.81	3.99736	15.6842	2973.56	6735.16	4.54768	20.38	3311.34	7264.22	5.02125	25.6637	3899.97	8079.29	5.52284	27.5971	4173.82	9744.77	5.65167	26.9343	5136.68	12498.7	5.67042	26.6044	5720.42	16061.7	5.65134	31.1714	207.235	1552.9	0.331283	3.56559
PI_152862	Photoperiod Insensitive	Sweet	Sudan	NA	5.91	577.124	3309.85	0.639179	6.32775	1392.98	4169.19	1.75806	12.7731	2325.05	7211.43	3.0931	19.5803	3130.68	9829.77	4.25098	24.2677	3922.59	13890.6	4.59598	28.3961	4661.95	15892.4	5.04432	31.4991	5485.18	17873.9	6.16656	36.1278	6330.84	20850.8	7.311	41.4512	7177.88	26544.7	7.55338	47.707	8031.97	32740.5	7.69818	54.426	244.164	2979.45	0.403299	3.19249
PI_152923	Photoperiod Insensitive	Cellulosic	Sudan	NA	5.5	78.1388	1436.11	0.246341	0.756028	93.3042	1553.19	0.288489	0.819944	164.463	1440.11	0.304307	1.38397	264.025	1430.24	0.483744	2.14016	379.521	1986.88	0.715628	2.97886	495.549	2498.52	0.917365	3.73877	611.749	3205.02	1.20077	4.4003	724.229	3698.79	1.54758	4.98398	831.575	3581.51	2.05166	5.50943	926.68	3266.83	2.56299	5.92451	196.559	2577.11	0.434164	2.63306
PI_152961	Photoperiod Insensitive	Sweet	Sudan	NA	6.04	309.103	3042.05	0.657012	3.13803	638.681	4399.2	1.02372	5.77276	1041.41	5772.61	1.38674	8.83015	1505.97	6946.97	1.63522	12.1002	1919.73	7955.99	1.84375	14.7864	2116.01	8503.25	1.99607	15.5444	2208.23	9347.16	2.18372	15.3925	2282.13	10033.7	2.34649	14.9675	2497.41	10177.5	2.4444	15.5021	2771.74	10404.4	2.52453	16.3646	43.1788	196.015	0.069016	0.677733
PI_152963	Photoperiod sensitive	Cellulosic	Sudan	NA	5.82	1278.44	5913.18	1.20389	9.03332	2258.54	7574.49	1.53163	15.0873	3289.92	9737.03	2.32159	21.1273	4022.05	12668.1	2.95777	26.7243	4717.46	18387.8	3.45014	31.5286	5332.63	25662.1	3.94663	34.2781	6267.77	35132.7	4.3337	36.227	7374.9	42615.9	4.17733	37.7863	8748.99	48952.4	4.16307	42.9592	10213.5	54387.3	4.26836	48.2219	180.965	1900.58	0.412405	1.86338
PI_152965	Photoperiod Insensitive	Sweet	Sudan	Caudatum	5.53	377.51	3104.88	1.37283	3.93007	809.384	4822.18	1.67783	7.88059	1337.47	3824.43	1.53786	12.5083	1881.94	3917.86	2.14039	16.8335	2442.31	5157.14	2.84026	20.9188	2958.05	5820.27	3.06861	23.695	3491.67	7883.82	3.20898	27.0108	4010.55	10622.7	3.38838	29.6021	4471.4	13896.1	3.91078	31.6936	4922.1	17443.4	4.52904	33.5759	157.544	2908.62	0.568437	1.68264
PI_152966	Photoperiod Insensitive	Sweet	Sudan	NA	8.75	589.041	2870.71	1.01438	5.75535	1375.44	4147.39	2.24922	13.4339	2346.76	5767.79	3.54182	22.4892	3436.02	7589.67	4.39556	31.6583	4537.43	10135.3	5.00661	40.1634	5485.6	14202.4	5.05772	46.0375	6281.18	19251.5	5.25626	49.974	7067.29	24748.5	5.49373	53.3261	7988.8	29563.1	6.07611	57.688	8972.08	34689.8	6.58135	62.2392	84.1253	527.606	0.111665	1.0583
PI_152967	Photoperiod Insensitive	Sweet	Sudan	NA	6.88	1180.63	2314.39	1.94723	8.73424	1727.68	3280.91	2.56824	12.3451	2269.2	4362.02	3.15491	15.7321	2728.2	5554.7	3.64522	18.311	3112.8	6732.75	4.09304	20.2052	3359.45	7768.69	4.52653	20.9189	3471.38	8476.09	4.90778	20.713	3527.27	9000.94	5.23716	20.1252	3584.78	9297.01	5.48938	19.6989	3660.09	9520.69	5.70039	19.4094	107.391	326.457	0.193934	0.948877
PI_152971	Photoperiod Insensitive	Sweet	Sudan	NA	7.68	1128.95	2594.36	1.44998	9.54201	1602.54	3257.19	1.90558	12.9246	2108.1	4380.45	2.34133	16.2907	2613.57	6640.27	2.69953	19.402	3163.68	9475.64	3.0858	22.5752	3811.38	12948.5	3.6247	26.2139	4514.89	16401.4	4.23446	29.8326	5212.7	19732.1	4.81545	33.1411	5833.46	22331.3	5.19795	35.6275	6388.21	24776.1	5.49259	37.5433	162.779	887.534	0.207177	1.98925
PI_153877	Photoperiod sensitive	Cellulosic	Kenya	Guinea	8.4	153.026	1272.91	0.235803	1.01842	384.147	1684.37	0.43355	2.61782	738.663	2197.67	0.753662	5.07543	1281.98	2627.06	1.28534	8.91103	1908.5	3321.51	1.90138	13.1944	2584.68	4779.31	2.61176	17.5328	3206.37	6823.22	3.20265	21.1833	3828.47	9055.46	3.69878	24.5559	4442.55	10671.7	3.92091	27.6472	5068.42	12694.4	4.12479	30.4926	78.1393	830.218	0.202627	1.33713
PI_154750	Photoperiod sensitive	Cellulosic	Uganda	NA	6.71	257.004	1918.45	0.447183	1.97079	758.538	2975.6	1.04722	5.40703	1323.45	4364.68	1.76463	9.47812	1807.53	4785.11	2.50994	13.3911	2313.31	4817.63	3.14019	17.1353	2848.27	5567.94	3.49016	19.8464	3395.29	6963.68	3.45298	22.8574	3932.05	8828.45	3.3234	25.6781	4406.87	11508.6	3.30875	28.1064	4873.28	14632.5	3.395	30.2463	68.6266	937.489	0.197245	1.17798
PI_154844	Photoperiod sensitive	Sweet	Uganda	Caudatum	5.3	208.106	1873.02	0.638051	1.47328	332.797	2142.72	1.00609	2.19307	496.27	2407.32	1.44706	3.1312	716.1	2737.79	1.96778	4.41096	978.495	3008.43	2.54046	5.90752	1317.35	3313.73	3.211	7.80746	1632.07	3612.08	3.83345	9.4598	1931.62	3987.23	4.36366	10.9398	2111.29	4419.2	4.59259	11.6355	2318.55	5201.01	4.74948	12.3978	34.4708	269.152	0.130609	0.47295
PI_154846	Photoperiod sensitive	Sweet	Uganda	NA	6.95	624.979	3537.15	1.01195	4.52784	1036.69	4700.41	1.28074	7.19115	1513.75	5900.49	1.54632	10.1598	1983.45	6696.14	1.78448	12.9031	2490.82	7657.28	2.04583	15.7035	3051.47	9373.4	2.44072	18.6596	3676.63	11426.4	2.8471	21.7377	4349.06	13588.3	3.23681	24.8789	5104.94	15710.1	3.56193	28.2692	5885.79	18055.3	3.82288	31.631	153.778	1947.4	0.373911	1.70053
PI_154944	Photoperiod Insensitive	Cellulosic	Uganda	NA	6.24	144.619	731.582	0.473129	0.938216	346.532	2551.93	1.07953	2.18005	624.775	4873.43	1.78181	3.78527	995.981	7002.88	2.46243	5.71011	1432.29	9125.72	3.05141	7.82798	1962.3	11098.8	3.3739	10.179	2430.92	12122.9	3.4558	12.122	2854.62	12698.8	3.44401	13.7252	3019.49	11943.4	3.39147	14.0138	3252.96	11542.9	3.46335	14.4598	171.724	1736.54	0.431996	2.51753
PI_154987	Photoperiod sensitive	Sweet	Swaziland	NA	7.58	122.747	1632.59	0.27484	1.24157	178.824	1831.16	0.427629	1.74462	309.285	2150.27	0.696358	2.84562	586.189	2695.8	1.16391	5.08951	920.842	3483.55	1.71958	7.68349	1296.02	4932.33	2.34986	10.3764	1630.84	5704.93	2.91153	12.4891	1945.38	6230.53	3.39799	14.2853	2165.1	5732.5	3.69175	15.3496	2422.46	5607.72	3.91267	16.5296	175.102	2288.67	0.450519	2.82009
PI_155149	Photoperiod sensitive	Sweet	Yemen	NA	6.49	103.956	1454.94	0.230134	0.798017	135.2	1619.91	0.306666	0.986859	171.605	2393.06	0.445517	1.23075	332.156	2448.1	1.00528	2.50468	865.353	2418.86	1.80845	6.10096	1749.39	3726.59	2.90542	11.8039	2812.5	5383.22	3.8089	18.2018	3934.41	7692.15	3.95345	24.5555	4897.34	11155.6	3.95108	29.287	5611.23	14207.5	4.00338	33.3288	172.67	1375.55	0.422054	2.46175
PI_155516	Photoperiod sensitive	Cellulosic	Zambia	NA	7.25	80.8725	1865.85	0.32796	0.749599	141.44	1054.23	0.319502	1.0883	414.292	1895	0.666466	2.98724	902.953	3455.44	1.29965	6.29664	1457.97	5002.13	2.04915	9.92257	1993.01	6064.54	2.88579	13.1645	2428.22	6449.87	3.58591	15.4504	2831.47	6682.45	4.18316	17.3507	3252.4	7129.39	4.34658	19.2495	3656.82	7820.2	4.3894	20.946	33.3858	15.3786	0.0204802	0.493184
PI_155760	Photoperiod Insensitive	Cellulosic	Malawi	Guinea-caudatum	5.64	424.698	1795.7	1.16172	3.80782	945.384	2744.81	1.90387	8.1034	1566.26	3901.97	2.62975	12.991	2218.8	5151.95	3.14754	17.6949	2898.28	6518.41	2.84934	22.2792	3562.72	7935.75	3.55228	26.298	4231.41	9600.72	3.57641	30.0258	4823.02	11757.6	3.3259	33.0011	5167.55	13769.7	3.10743	34.1595	5429.25	15801.3	2.63098	34.6226	165.792	361.5	0.193525	1.84525
PI_155885	Photoperiod sensitive	Cellulosic	Tanzania	NA	8.51	1817.69	6755.08	3.12841	18.1104	2978.63	9529.69	4.12896	26.7604	4254.36	13149.9	5.0214	35.1705	5324.21	16853.8	5.61082	41.5505	6577.8	21204.6	6.01443	46.8531	8186.54	27637	6.75271	50.3235	9080.48	32742	7.73588	53.2912	9897.21	37590.3	8.47906	56.3453	11014.3	42327.2	8.6061	61.0744	12221.1	46756.5	8.63723	66.1239	186.707	1915.79	0.6039	2.68964
PI_156203	Photoperiod sensitive	Cellulosic	Malawi	Caudatum-bicolor	6.25	26.9208	661.003	0.142713	0.245099	59.1606	755.127	0.116403	0.490572	93.4501	891.32	0.144437	0.620321	294.657	1029.58	0.318572	1.76527	511.279	1274.56	0.6302	3.45611	851.814	2415.34	1.57902	5.86638	1518.61	3585.29	2.75003	8.22019	2012.59	4439.06	3.65304	10.5971	2498.21	5220.05	4.25656	12.7509	2985.37	6067.26	4.70013	14.8094	23.8666	-82.842	-0.0101065	0.275
PI_156217	Photoperiod sensitive	Cellulosic	Malawi	Caudatum	6.7	402.994	1797.45	0.412561	4.3583	871.444	4778.29	1.11829	8.83613	1426.37	8079.51	2.0916	13.8865	2117.93	10258.4	3.35938	18.1911	2920.14	11932.8	4.05443	22.3228	3640.92	12415.6	4.7831	26.0678	4363.63	12993.5	5.13436	29.9414	5040.17	14046.8	5.19783	33.5579	5591.89	16950.9	4.84141	36.2565	6087.94	20832.3	4.5312	38.7753	219.879	1438.65	0.263545	3.02062
PI_156268	Photoperiod sensitive	Cellulosic	Malawi	Durra	7.055	591.347	1695.24	1.20659	5.24996	1133.25	2591.45	2.0258	9.66773	1765.59	3682.63	2.92627	14.5904	2393.83	4823.83	3.80023	19.0587	3050.95	6181.71	4.59522	23.3742	3691.34	7696	5.17441	27.0466	4384.58	9659.71	5.572	30.7541	5111.22	12123.6	5.88233	34.3824	5845.85	15424.9	6.2422	37.8551	6655.97	19305.5	6.53809	41.5217	152.569	1052.6	0.27347	2.07064
PI_156326	Photoperiod sensitive	Cellulosic	Zambia	Caudatum	6.41	87.7305	1296.3	0.23239	0.647497	204.372	2413.71	0.607874	1.739	518.35	3244.56	0.835238	4.09761	1124.88	5071.29	1.31892	8.45755	1721.99	6811.71	1.87101	12.6232	2108.05	7847.66	2.39982	14.9954	2145.49	7333.12	3.01116	14.7562	2627.71	6369.68	3.32068	15.0124	3172.1	6961.94	3.15571	17.6181	3651.86	7829.77	3.14822	19.7394	131.939	2297.82	0.439651	2.18525
PI_156393	Photoperiod sensitive	Cellulosic	Tanzania	Caudatum	5.79	163.403	871.384	0.432503	1.58329	363.721	1667.83	0.699287	2.73176	617.423	3456.46	1.03162	4.95742	1062.28	4937.46	1.43048	8.67181	1359.71	5438.62	1.79903	11.5007	1911.3	5486.02	2.34282	13.2144	2657.03	6240.49	2.74243	16.8502	3398.25	7204.23	2.96478	21.03	3929.68	8412.13	2.68425	23.7349	4358.79	9685.76	2.64019	25.6945	218.097	3318.49	0.660576	3.35511
PI_156463	Photoperiod sensitive	Cellulosic	Tanzania	Caudatum	7.28	72.5864	1640.46	0.289454	0.771601	161.108	2052.24	0.353153	1.25352	300.961	2466.1	0.496628	2.2449	472.518	4757.15	1.11742	3.42388	709.993	5724.37	1.88298	4.96921	1042.17	5409.41	2.79191	7.04954	1515	5708.17	3.66234	9.87561	2060.38	6253.67	4.47398	13.0159	2683.84	6631.47	5.16449	16.4555	3307.55	6031.67	5.62084	19.7453	207.831	1039.75	0.238487	2.5097
PI_156487	Photoperiod sensitive	Cellulosic	Tanzania	Guinea	8.11	280.343	2610.26	0.482002	2.81377	474.343	2599.29	0.631156	4.57062	721.142	2591.26	0.810529	6.70998	980.308	2750.37	1.00058	8.81448	1289.97	3167.83	1.23201	11.1086	1667.03	4203.57	1.50398	13.5623	2150.58	5456.54	1.9207	16.524	2666.43	6858.53	2.40787	19.5009	3148.22	8174.3	2.97869	22.0333	3631.93	9661.3	3.57057	24.399	209.316	2607.7	0.470826	3.10294
PI_156871	Photoperiod sensitive	Cellulosic	Zaire	Caudatum	6.73	969.63	2204.61	1.00298	8.75908	1611.4	3244.79	1.5692	13.8115	2296.47	4466.36	2.12712	18.926	2917.73	5891.72	2.50675	23.1102	3495.18	7495.84	2.77397	26.6896	3955.33	9232.03	2.79444	29.138	4346.41	11284.2	2.88309	30.9452	4723.93	13448.2	3.04992	32.4892	5127.14	15610.3	3.54572	34.1377	5582.61	17828.8	4.11011	35.974	172.295	1603.5	0.33284	1.94786
PI_156890	Photoperiod Insensitive	Sweet	Zaire	NA	7.635	686.946	3142.13	0.965914	5.60173	1228.02	4063.43	1.50684	9.54682	1890.11	5826.35	2.12086	14.1286	2642.08	8058.96	2.71854	18.891	3445.89	10567.9	3.32868	23.674	4254.7	14025.8	3.94614	28.1235	4985.79	17838.8	4.59243	31.7269	5772.07	22683.3	5.22515	35.332	6743.95	27712.2	5.87515	39.7635	7823.77	32262.2	6.43251	44.5158	164.263	2078.22	0.675593	2.09083
PI_157030	Photoperiod sensitive	Cellulosic	Kenya	Caudatum	6.82	892.073	3259.79	0.998768	6.51171	1471.01	4621.51	1.66929	10.1583	2010.98	6002.15	2.26494	13.4844	2327.88	6805.42	2.34009	15.0528	2567.87	7567.38	2.23908	15.9919	2734.23	8615.43	1.91827	16.4276	2932.16	9617.71	2.06005	17.0707	3142.77	10353.9	2.43076	17.765	3374.98	10607.5	2.96768	18.6102	3651.31	11006.1	3.57046	19.669	66.0904	290.125	0.0634068	0.663151
PI_157033	Photoperiod sensitive	Sweet	Kenya	Caudatum	8.87	250.319	2134.28	0.629561	1.91508	637.688	3260.92	1.29246	4.35195	1130.9	4494.21	2.03732	7.34788	1676.77	5235.75	2.68493	10.4802	2264.23	6303.82	3.26933	13.7028	2799.13	8470.58	3.6444	16.4547	3415.8	11227.9	4.09405	19.5301	4145.55	14396.6	4.58278	22.9288	5131	17861.4	5.32762	27.2807	6219.74	21508.2	6.01609	31.7859	146.96	1534.52	0.261472	2.24427
PI_157035	Photoperiod sensitive	Sweet	Kenya	NA	5.2	451.004	3245.43	0.930403	3.58563	691.271	4839.88	1.70402	5.36235	938.933	6021.62	2.53117	7.09756	1088.72	5723.97	3.23223	7.99219	1315.18	5079.93	3.86487	9.25586	1778.12	5332.08	4.41965	11.9719	2425.23	7197.82	4.82178	15.7292	3116.53	8807.37	5.06506	19.6235	3643.65	8837.84	4.99505	22.5938	4152.1	8691.62	4.82769	25.4979	178.521	1713.91	0.356357	1.99565
PI_157804	Photoperiod Insensitive	Cellulosic	Sudan	NA	6.81	257.782	3377.23	0.764748	2.29806	384.647	3789.73	1.05717	3.58437	823.078	5255.33	1.34258	7.64272	1459.51	6884.17	1.51752	12.9601	2129.24	8073.62	2.03581	18.2532	2711.21	8655.58	2.21431	22.188	3124.52	9131.78	2.2624	24.4633	3439.76	9622.07	2.64049	25.7606	3571.21	10060.2	2.96074	25.7067	3719.55	11354.1	3.22188	25.6269	165.165	1727.74	0.244598	2.67294
PI_167093	Photoperiod Insensitive	Sweet	Egypt	Durra	4.95	1254.48	6999.19	1.99466	8.35326	1927.34	8584.2	2.93303	12.3476	2659.85	8747.12	3.89658	16.4149	3245.09	8877.3	4.67459	19.1843	3989.81	9582.13	4.86281	22.4489	4702.61	12084	5.19666	27.743	5260.19	14808.2	5.63085	31.5465	5879.11	17782	5.97632	34.198	6626.83	20913.4	5.98917	37.474	7366.67	23893.1	5.82726	40.5961	274.897	2775.72	0.646843	2.36815
PI_170787	Photoperiod Insensitive	Sweet	Turkey	Caudatum-bicolor	8.28	1254.12	3979.56	1.7905	10.8332	1994.24	5314.93	2.2463	16.103	2770.68	6953.12	2.59686	21.1733	3385.17	9315.48	2.76021	24.5174	4029.84	12342.5	2.98434	27.6004	4649.3	16109.5	3.69314	30.1911	5678.51	20618.3	4.02445	34.9769	6954.27	25723.8	4.28791	40.7721	8543.42	31362.4	4.44973	46.5867	9646.58	37413.3	4.67517	50.9792	148.432	490.118	0.219899	1.72961
PI_180348	Photoperiod Insensitive	Sweet	India	Durra	8.28	1416.29	4123.24	1.62661	13.3974	2326.39	6986.95	2.70142	21.0171	3254.55	10278.7	3.4481	28.3202	3936.77	12793.6	3.94601	31.4595	4513.6	15243.6	4.54049	33.7629	4976.09	17103	4.69091	37.4947	5368.47	19976.4	4.33889	38.8468	5769.49	23239.8	3.97888	39.9989	6245.77	26843.2	3.98244	41.4488	6836.54	30375.7	4.14436	43.3302	250.326	1873.09	0.407633	2.77882
PI_181080	Photoperiod Insensitive	Cellulosic	India	NA	7.245	1426.63	6342.1	1.73342	14.1266	1861.94	6879.87	2.14844	17.3505	2175.88	8284.75	2.59287	18.998	2501.63	9967.1	3.12394	20.3733	2893.35	11849.1	3.67795	22.0661	3392.1	14175.2	4.21106	24.2372	4121.11	17736.4	4.74009	27.8125	4877.94	22362.3	5.21627	31.3785	5585.57	27582.5	5.55555	34.4831	6135.85	32395.1	5.80192	36.3678	205.358	2133.41	0.301011	3.10698
PI_181083	Photoperiod Insensitive	Cellulosic	India	Durra-bicolor	7.6	318.156	1928.27	0.314775	2.77097	587.444	2172.34	0.464187	4.98779	936.378	2676.79	0.669485	7.72222	1361.9	3671.34	0.928933	10.7495	1816.32	5101.6	1.24038	13.7518	2263.99	7385.76	1.57845	16.3057	2669.98	9809.33	1.98439	18.3709	3030.56	12051.6	2.42787	20.0122	3283.33	13244.5	2.90742	20.9302	3490.85	14190	3.37636	21.5479	180.588	1439.9	0.516795	2.51992
PI_181899	Photoperiod Insensitive	Cellulosic	Syria	NA	6.65	925.112	5764.5	1.46087	6.51827	1637.47	8127.85	2.65623	11.1627	2426.93	10253.9	3.90231	16.0658	3105.08	9784.19	4.84327	19.8413	3823.18	9563.03	5.54341	23.5258	4634.28	11139.1	5.72048	27.4942	5629.77	16684.8	5.83419	32.1636	6721.01	23312.6	5.9144	36.9892	7885.11	28912.1	6.23778	41.7374	9092.07	34076.9	6.53156	46.3194	89.9687	295.112	0.0850047	0.741762
PI_195754	Photoperiod Insensitive	Sweet	China	Kafir-bicolor	9.2	212.397	1426.65	0.309054	1.58085	261.111	1857.15	0.491123	2.33493	705.667	3094.35	0.935745	5.84111	1502.7	4180.02	1.4404	11.9137	2432.64	5270.4	1.41991	18.6781	3309.16	5802.04	1.36449	20.2432	3602.39	6519.19	1.68592	21.0164	3826.84	7380.07	2.41067	21.3161	3898.59	8070.38	2.82046	20.8746	4031.61	9210.59	3.09048	20.7415	227.895	1692.79	0.342845	2.84597
PI_196049	Photoperiod sensitive	Sweet	Ethiopia	Durra	6.365	796.847	4015.66	1.12608	5.66831	1279.6	4542.49	1.72749	8.89845	1809.37	5039.73	2.34425	12.3259	2263.88	5515.82	2.84849	15.0584	2778.39	6327.78	3.2496	17.9469	3475.57	7951.95	3.43535	21.6625	4221.94	10011.6	3.46726	25.3776	4968.24	12423.6	3.50023	28.8947	5540.25	14960.8	3.72612	31.2658	6121.17	17810.5	4.05101	33.5218	119.171	1599.03	0.337432	1.16777
PI_196583	Photoperiod Insensitive	Sweet	NA	NA	7.93	240.055	2340.4	0.659983	2.13137	523.417	3945.6	1.21898	4.79085	835.618	5545.85	1.81018	7.44981	1089.64	6765.92	2.28105	9.47854	1358.31	7568.02	2.70633	11.4654	1643.4	7376.58	3.04206	13.3822	2021.19	6974.65	3.38344	15.7907	2415.52	6737.09	3.68781	18.1557	2721.24	7302.47	3.90596	19.6971	3026.46	8543.89	4.08261	21.0713	151.769	1757.84	0.344742	1.79593
PI_196586	Photoperiod Insensitive	Sweet	NA	Guinea-kafir	8.61	1247.1	7851.13	1.68621	11.4619	2083.26	9500.21	2.80559	18.3314	2993.36	10540.6	3.96279	25.3738	3818.96	10260.5	4.93468	30.9295	4644.96	10136.7	5.64912	36.0109	5516.3	12682.7	5.77714	40.6624	6343.7	16997.6	5.70484	45.4936	7143.4	22015.1	5.83898	49.3803	7951.54	27420.3	6.27214	53.4273	8666.7	33207.9	6.64734	56.2063	241.555	2028.63	0.395439	2.36146
PI_196598	Photoperiod Insensitive	Grain	NA	NA	9.51	702.572	2529.15	1.01073	6.77783	1326.12	4624.95	1.75563	12.0863	2050.47	5031.64	2.47981	17.2002	2803.48	6182.92	3.24145	19.3274	3438.1	8047.8	3.81196	21.1636	3957.53	9136.92	4.14091	23.41	4555.5	11063.9	4.68889	26.7056	4964.59	13356.8	4.76305	30.2545	5462.77	15889.8	4.75339	33.8163	6040.27	18352.5	4.73274	37.0819	107.467	444.694	0.189199	0.876354
PI_197542	Photoperiod Insensitive	Cellulosic	Algeria	Bicolor	6.5	803.689	3413.76	1.09972	9.14218	1347.54	4611.9	1.60967	14.6846	2075.61	5176.42	2.17435	21.7794	2878.79	5871.57	2.66842	26.2222	3688.36	7421.38	2.8292	29.2853	4210.99	9392.63	2.84702	31.6465	4557.26	11327.1	2.6503	33.0613	4848.33	12977.7	2.58706	33.9686	5076.36	14590.7	2.6567	34.4466	5335.44	16466	3.13354	35.0366	102.21	1695.26	0.283493	1.3004
PI_218112	Photoperiod Insensitive	Sweet	Pakistan	Durra	10.465	1088.1	4887.94	1.44436	7.81385	1925.89	5529.4	2.27722	13.3384	2809.99	6335.45	3.14037	18.9392	3496.93	7792.01	3.75018	22.7616	4090.33	9595.02	4.25584	25.7272	4518.17	11984.9	4.59148	27.4984	4924.07	14047	5.00445	29.0609	5343.77	16268.6	5.41291	30.5376	5877.35	18941.3	5.8889	32.4949	6469.81	21692.5	6.2858	34.632	227.48	8182.18	1.31578	2.59962
PI_221651	Photoperiod sensitive	Cellulosic	Nigeria	Guinea	6.03	477.329	1864.57	0.431812	3.43904	1038.7	2731.43	1.11605	7.17052	1698.88	3695.98	2.05448	11.3413	2647.24	4516.54	3.36269	18.0458	3783.74	5902.67	4.70453	25.005	4742.98	7553.18	5.81766	30.1431	5485.2	9430.56	6.57471	33.5264	6092.63	11909.8	6.87942	35.8385	6528.46	15819.7	6.87002	37.0956	6900.17	20504.9	6.90307	37.8695	34.2237	141.808	0.0482985	0.352257
PI_226096	Photoperiod Insensitive	Cellulosic	Kenya	Bicolor	7.73	512.122	1600.59	0.320108	4.42774	859.381	3502.63	0.823902	7.1145	1248.61	5481.11	1.4204	9.96241	1636.1	6695.48	2.01209	12.4923	2020.08	7666.25	2.54668	14.8039	2379.75	8132.23	2.91506	16.7361	2710.16	9005.59	3.09248	18.3717	3014.4	10186.9	3.13687	19.7297	3262.87	11792.3	2.93468	20.681	3516.12	13886.1	2.7736	21.5674	239.11	2338.95	0.398145	3.12508
PI_22913	Photoperiod Insensitive	Sweet	China	Bicolor	7.45	365.509	1658.55	0.561988	3.29446	642.328	2070.37	0.930544	5.49088	927.228	2509.37	1.34621	7.64932	1101.76	2744.53	1.71204	8.69255	1253.92	3054.2	2.05455	9.422	1383.11	3602.45	2.34794	9.87225	1600.34	4409.84	2.61835	10.9137	1851.5	5355.01	2.85	12.1203	2129.76	6018.5	2.99554	13.495	2441.29	7049.29	3.12072	14.9765	207.203	2547.24	0.583412	3.15985
PI_229841	Photoperiod Insensitive	Cellulosic	South Africa	Kafir	4.685	73.6903	1138.27	0.202675	0.565604	164.689	1445.4	0.277253	1.21135	333.597	1906.38	0.433926	2.34548	631.08	2634.07	0.755912	4.26544	1024.49	3514.03	1.17529	6.70286	1532.26	4410.67	1.7165	9.68662	2097.17	5612.61	2.30427	12.8544	2676.04	6963.88	2.80177	15.9703	3174.73	8240.2	2.93084	18.4541	3650.06	9769.55	2.93048	20.6647	59.0603	757.475	0.137612	0.709211
PI_250583	Photoperiod Insensitive	Sweet	Egypt	Durra	8.3	290.43	1560.31	0.467712	2.55997	715.16	3134.85	1.03282	5.83764	1297.75	4878.08	1.73228	10.2491	1975.28	5873.83	2.51239	14.9401	2646.02	6433.89	3.25643	19.3076	3139.75	6635.29	3.8255	22.0813	3739.39	6983.71	4.12266	25.662	4341.24	8393.22	4.29202	26.9904	4758.05	10227.9	4.29466	30.2692	5114.29	12711.3	4.3712	31.5473	242.041	2608.35	0.486708	3.03105
PI_251672	Photoperiod Insensitive	Sweet	Former Serbia and Montenegro	NA	8.44	224.339	3986.21	0.582736	1.86132	280.334	4776.6	0.817748	2.22791	414.589	5734.13	1.22472	3.1144	705.399	5327.2	1.93571	5.01434	1088.46	4487.29	2.76018	7.44866	1572.44	5427.69	3.43834	10.3971	2044.25	5064.45	3.48854	13.0459	2510.6	7040.67	3.61549	15.5209	2907.47	7226.37	3.98029	17.4535	3298.45	6997.74	4.38288	19.2284	209.432	2449.91	0.367527	2.59747
PI_253986	Photoperiod Insensitive	Cellulosic	Syria	NA	4.71	738.959	3336.9	0.945816	6.05887	1314.59	3823.84	2.02448	9.84194	1173.03	3520.01	2.17047	8.31548	1142.91	4526.67	2.2245	7.76543	1186.21	5623.33	2.2772	7.71231	1411.65	6289.13	2.30719	8.83377	1699.98	6308.07	2.26698	10.2858	1971.16	6052.5	2.25028	11.627	2065.02	6104.81	2.38707	11.8544	2081.74	6099.79	2.56946	11.6323	160.044	1857.61	0.278852	1.93023
PI_255239	Photoperiod sensitive	Sweet	Mexico	Kafir-bicolor	7.33	412.838	2889.38	0.738017	3.85105	897.388	4355.32	1.31266	8.02827	1506.33	5839.25	2.03272	13.0467	2182.92	6491.22	2.9344	16.9662	2947.77	6637.8	3.79151	18.861	3330.41	7123.41	4.36185	20.3712	3794.24	7921.39	4.67166	22.3449	4254.7	8879.26	4.90776	24.2162	4656.42	9732.39	5.34249	25.7159	5030.44	10923.9	5.5382	27.0017	35.4755	313.746	0.0750436	0.377664
PI_255744	Photoperiod Insensitive	Cellulosic	Turkey	NA	4.06	760.546	3042.94	1.19886	5.88657	1509.3	5083.28	2.25896	11.2398	2322.67	7149.51	3.42968	16.8418	2982.75	8266.04	4.4879	20.8784	3567.22	9149.23	5.36508	24.122	4030.74	9807.65	5.82448	26.2876	4441.14	11054.1	5.95776	28.0547	4802.3	12616.9	5.96781	29.4001	5082.83	14437.9	6.03013	30.1928	5370.71	16841.4	6.17654	30.9451	146.894	1690.77	0.338447	1.59473
PI_257599	Photoperiod Insensitive	Sweet	Ethiopia	Caudatum	5.29	12.79	16.4816	0.218093	0.0924856	6.07635	-95.1693	0.220696	0.0513045	1.65315	-157.551	0.196866	0.0233585	-27.8369	-108.729	0.0879127	-0.153395	-11.4645	230.986	0.06133	-0.0495127	89.6499	1183.12	0.311547	0.589894	380.831	2784.21	0.676324	2.37128	753.888	4319.34	1.11735	4.6012	1170.86	4828.01	1.50055	7.00176	1607.34	5145.46	1.95233	9.42632	79.5647	1005.21	0.19048	0.837965
PI_257600	Photoperiod Insensitive	Sweet	Ethiopia	Caudatum	4.98	1496.33	3189.43	1.91794	11.7846	1895.37	3935.52	2.36047	14.3296	2205.07	4838.69	2.65516	15.9854	2412.41	5880.22	2.7342	16.7945	2637.71	6999.47	2.76553	17.6595	2893.02	8533.87	2.81607	18.6772	3186.76	10607.9	3.01558	19.8705	3479.33	12504.3	3.3177	20.9378	3839.43	13986.7	3.77986	22.3023	4302.05	15525.8	4.29347	24.1527	218.213	1268.18	0.356376	2.6971
PI_266927	Photoperiod sensitive	Cellulosic	India	NA	6.01	-12.1129	740.779	0.218911	-0.00920351	107.275	1173.43	0.50945	1.07549	417.988	2427.61	1.05711	3.60098	1180.35	4036.73	1.89166	9.52076	2046.28	5964.17	2.74922	16.001	2882.74	8414.8	3.30441	21.7692	3478.8	10607.5	3.09839	25.2464	3958.47	12363.6	3.23683	27.5925	4292.64	12440.9	4.20912	28.7892	4604.89	12410.4	4.55078	29.7114	110.075	1283.74	0.350248	1.7444
PI_267573	Photoperiod sensitive	Cellulosic	Ethiopia	Durra	11.095	1776.48	6395.97	2.13468	13.7485	2652.45	7370.57	2.71459	20.0304	3529.41	8608.9	3.2012	26.0217	4207.53	10908.6	3.40415	29.968	4818.61	13458.7	3.61371	33.0452	5276.77	16171.3	4.09063	34.6845	5846.09	17580.9	4.78156	36.954	6524.76	19168.1	5.4436	39.6507	7523.86	22436.5	5.73377	43.9937	8581.05	26120.3	5.89634	48.4725	215.682	2845.2	0.640007	3.05733
PI_273465	Photoperiod sensitive	Cellulosic	Nigeria	NA	7.385	419.88	2156.36	0.456971	3.51344	721.89	2896.42	0.844081	5.82816	1084.27	3648.09	1.32418	8.45286	1485.98	4237.78	1.97214	11.0915	1918.82	4985.23	2.57022	13.728	2421.81	6059.61	2.90725	16.5834	2859.58	7949.51	2.9117	18.7693	3259.97	10213.2	2.87898	20.5362	3539.95	12779.8	3.08116	21.4425	3842.02	15399.9	3.38668	22.3448	177.732	2128.26	0.391668	2.28821
PI_273969	Photoperiod Insensitive	Sweet	Ethiopia	NA	6.09	8.81077	1315.17	0.304974	0.178927	99.3899	1939.24	0.354053	0.984742	322.216	2650.07	0.517767	2.80242	816.621	3041.59	0.933277	6.7215	1449.05	3499.29	1.48678	11.5142	2237.73	4075.75	2.22496	17.1103	2940.26	5290.24	2.99385	21.5996	3589.35	6777.2	3.721	25.4026	4041.73	8135.93	4.19478	27.5551	4462.06	9931.61	4.57337	29.2697	234.673	2398.77	0.361607	3.53316
PI_276837	Photoperiod Insensitive	Sweet	Ethiopia	Durra-caudatum	7.7	912.668	2630.31	1.24143	7.9454	1754.63	4137.39	2.4008	14.593	2652.31	5811.57	3.66428	21.4335	3290.57	7491.81	4.77198	25.8789	3919.54	9156.09	5.60521	29.9137	4566.01	10531.5	5.8357	33.774	5452.59	11873.7	6.69519	39.0513	6441.37	13653.9	7.2042	44.7167	7581.64	16326.7	7.3245	50.9498	8680.95	20001.3	7.23612	56.6025	125.313	464.912	0.146679	1.40045
PI_291246	Photoperiod Insensitive	Sweet	Jamaica	Durra	5.88	108.743	1375.83	0.269762	0.903109	112.98	1634.59	0.287487	0.892335	130.612	2032.55	0.321379	0.973739	99.2878	2495.43	0.296705	0.805117	169.129	3236.01	0.404576	1.25803	454.03	4459.31	0.776438	3.00994	1042.57	5770.47	1.56267	6.58639	1728.32	7018.75	2.50825	10.6466	2367.31	7552.53	3.51971	14.195	2995.11	8018.11	4.47157	17.4816	4.60274	434.686	0.138525	0.0800006
PI_297155	Photoperiod Insensitive	Cellulosic	Uganda	Kafir	5.06	203.474	3795.85	0.603768	2.22388	320.943	4359.76	0.889619	3.34447	515.276	4632.47	1.28046	5.02673	838.636	4311	1.88166	7.87849	1228.55	3890.24	2.50326	11.1975	1673.16	3327.71	2.99039	14.7648	2119.96	3564.88	2.90116	16.4179	2543.97	4520.71	2.83663	17.7642	2891.73	4732.28	3.07121	19.4097	3197.14	5561.51	3.36117	21.2055	66.4226	519.34	0.132676	0.753848
PI_300119	Photoperiod Insensitive	Cellulosic	South Africa	NA	4.73	9.12448	244.13	0.0921196	0.0935042	12.5294	81.8674	0.100129	0.108874	19.68	54.2908	0.160426	0.159529	29.3159	167.847	0.279999	0.232082	37.9802	300.357	0.297169	0.295825	40.9292	353.804	0.287919	0.307069	38.3432	316.884	0.292721	0.27758	33.9752	248.967	0.283269	0.235485	32.0624	153.367	0.186071	0.213988	29.3067	81.8042	0.0893473	0.18906	60.7424	146.339	0.0870925	1.46889
PI_302252	Photoperiod Insensitive	Sweet	China	NA	9.6	411.453	3577.47	0.783042	3.822	890.375	4873.15	1.49836	7.83511	1459.71	6035.13	2.29996	12.4341	2024.93	6236.87	3.04135	16.5485	2603.14	6392.8	3.5975	20.4425	3147.76	7000.51	3.85189	23.5606	3668.05	8876.01	3.88325	26.3553	4128.69	11151.5	3.76455	28.5597	4379.06	12521.2	3.54217	29.2407	4596.27	13652	3.40972	29.544	157.622	1062.27	0.263022	1.99444
PI_303658	Photoperiod Insensitive	Sweet	Sudan	NA	5.24	345.723	2597.5	0.924382	3.05936	581.163	3713.52	1.39516	5.50262	992.377	4954.35	2.21051	8.88406	1515.36	6057.1	3.09726	13.0035	2165.27	6483.92	3.85277	17.8491	2863.99	6740.69	4.48636	22.7722	3551.19	7090.42	4.8912	27.1814	4159.51	8265.4	5.11232	30.5776	4745.68	9713.4	5.20462	33.5077	5305.02	11622.7	5.16688	36.098	31.4454	450.089	0.0899548	0.496056
PI_329256	Photoperiod sensitive	Sweet	Ethiopia	NA	4.95	660.864	1829.28	0.583104	5.6761	1294.8	3075.67	1.40247	10.6062	2031.25	4648.99	2.36162	15.9918	2700.9	5780.3	3.26506	20.1796	3424.26	7290.69	4.047	24.183	4233.49	9781.72	4.4409	28.0525	5151.06	12164.1	4.64411	32.2943	6152.62	13885.8	4.86508	36.6836	7170.53	14793.7	5.4515	40.9273	8008.28	16435.8	5.49326	45.4896	184.926	1794.3	0.367059	2.86774
PI_329286	Photoperiod sensitive	Cellulosic	Ethiopia	NA	8.82	564.416	3852.41	0.944222	4.67508	1615.43	5968.01	1.82772	12.2689	2743.12	8120.88	2.43323	21.1921	3684.25	9481.32	2.80819	29.1328	4643.55	11120	3.18533	36.4924	5599.96	13739.2	3.59114	41.3774	6570.99	16982.9	3.81139	46.5649	7628.13	21222.2	4.18139	51.8156	8848.19	27427.8	5.03211	58.5024	10174.8	34202.9	5.95725	65.3073	200.152	2124.37	0.43635	2.8422
PI_329299	Photoperiod sensitive	Cellulosic	Ethiopia	NA	8.78	2015.99	6057.4	1.96679	15.1549	2776.57	7896.5	2.84319	19.9562	3457.94	9599.71	3.67986	23.8614	3895.96	10845.6	4.27739	25.7196	4216.68	12115.6	4.75062	26.6169	4430.11	13969.9	5.11252	26.8409	4571.88	15262.6	5.33482	26.6174	4698.5	16197.8	5.47109	26.2555	4872.34	16349.1	5.50738	26.2171	5123.11	16531.2	5.55743	26.5575	305.158	1835.25	0.33483	3.24857
PI_329300	Photoperiod sensitive	Cellulosic	Ethiopia	NA	8.72	443.926	2538.08	0.983424	3.50871	1063.61	3394.79	1.77727	8.0708	1747.4	4332.58	2.79009	12.9467	2288.74	5099.23	3.72503	16.4692	2782.28	5714.44	4.57539	19.3996	3141.93	6265.56	5.19118	21.0666	3588.12	7034.5	5.68304	23.1321	4042.25	7960.28	6.08041	25.1106	4495.78	9169.98	6.43594	27.0396	4924.11	10615	6.72375	28.7475	225.896	1634.7	0.503082	2.68089
PI_329301	Photoperiod sensitive	Sweet	Ethiopia	NA	7.53	389.199	3657.5	0.668786	2.84021	1176.37	5236.92	1.51581	8.00302	2193.48	5932.6	2.62689	14.4053	3247.1	6672.75	3.96605	21.3428	3659.08	7365.49	5.3053	28.1386	3895.61	7886.48	6.11164	31.2398	4027.82	8318.2	6.2968	31.0894	4084.17	8673.65	6.40012	30.3607	4103.8	9001.42	6.50558	29.6065	4314.84	9248.09	6.58238	28.8637	203.664	2021.35	0.414759	2.28338
PI_329310	Photoperiod sensitive	Sweet	Ethiopia	NA	10.9	216.732	219.278	0.166033	1.94473	514.632	1613.44	0.651727	4.4424	876.479	3286.12	1.28565	7.86893	1436.88	4550.46	2.13759	14.8384	2231.07	5584.8	3.18773	21.2082	2904.41	5790.9	3.83151	25.4654	3605.52	6677.36	3.95832	30.3666	4293.41	8999.26	4.0418	34.9379	4843.24	11666.9	4.22495	38.1455	5246.18	14961	4.49446	40.0578	172.015	3087.76	0.566155	3.30519
PI_329319	Photoperiod sensitive	Cellulosic	Ethiopia	NA	8.3	647.524	1926.99	0.880507	5.85049	1197.54	3920.31	1.55173	10.9559	1760.54	6287.8	2.11381	15.6087	2414.51	8442.51	2.34969	18.1573	3258.45	10723.5	2.76707	21.5053	3850.06	12656.5	3.15	24.2977	4443.81	15315.2	3.70976	26.8381	5050.59	18676.9	3.94406	29.1767	5746.57	23306.3	4.71671	31.8551	6527.27	25243.3	5.6453	34.7713	154.102	1430.72	0.600906	2.49414
PI_329326	Photoperiod sensitive	Cellulosic	Ethiopia	NA	6.96	411.217	1552.39	0.292575	2.87965	840.649	2732.19	0.677891	5.70462	1242.75	4174.27	1.26708	8.79189	1612.8	5312.49	2.15442	11.0839	1979.04	6273.13	3.12695	13.2064	2331.93	6825.83	3.93465	15.0826	2672.74	7342.07	4.18293	17.3207	2959.71	9078.8	4.27727	19.2599	3122.02	9041.3	4.16169	19.5827	3213.5	8723.23	3.95122	19.4527	199.065	2162.81	0.411392	2.63261
PI_329333	Photoperiod sensitive	Cellulosic	Ethiopia	NA	5.05	6.50811	1101.78	0.149911	0.267993	101.865	974.922	0.19312	1.04598	463.616	1756.07	0.54238	4.25456	940.255	2797.25	1.03227	8.36765	1488.3	3749.57	1.67471	12.7838	2053.2	4687.51	2.30946	17.0846	2517.58	5236.23	2.71742	20.159	2928.55	5660.46	2.92545	22.6016	3340.73	6595.72	3.18355	24.8055	3758.13	9024.82	3.79095	26.9049	147.571	1581.59	0.308306	2.76262
PI_329351	Photoperiod sensitive	Cellulosic	Ethiopia	NA	9.46	1028.99	2497.59	1.10467	9.32085	1778.31	3841.66	1.90718	15.6027	2608.06	5553.86	2.74118	22.2559	3350.71	7022.15	3.28375	27.5256	4084.63	8854.88	3.56984	32.3373	4839.13	11229.5	3.54181	36.5294	5534.22	14160.9	3.31138	39.7748	6196.46	17568.9	4.08933	43.2176	6770.82	21354.6	4.53564	47.1335	7384.81	25716.9	4.76375	49.8951	153.475	401.095	0.141887	1.28444
PI_329403	Photoperiod sensitive	Sweet	Ethiopia	NA	9.67	1744.24	7342.12	2.22577	16.1346	2728.37	8885.45	3.54088	24.2726	3729.35	10966	4.7992	32.0041	4445.7	11658.8	5.12191	36.4644	5192.79	13115	5.48963	40.5265	6155.61	16277	6.36213	45.8339	7318.08	21902.5	7.25943	52.2099	8611.8	31944	7.96013	59.1017	9966.76	44811.3	7.88012	66.0357	12051.3	54355.7	8.04539	73.2991	193.878	1467.1	0.225856	2.2444
PI_329435	Photoperiod Insensitive	Cellulosic	Ethiopia	NA	8.69	58.8574	609.195	0.199283	0.653582	52.2677	412.602	0.139656	0.546078	45.5777	224.352	0.0916824	0.445327	15.1822	-22.6459	0.069982	0.19452	7.03544	-98.967	0.0958898	0.112652	61.9042	240.415	0.176725	0.508003	213.126	1401.75	0.425732	1.57814	375.55	2484	0.766049	2.7053	457.902	2664.82	1.23355	3.25085	543.475	2562.28	1.71308	3.7463	48.8104	527.385	0.119175	0.773259
PI_329440	Photoperiod Insensitive	Sweet	Ethiopia	NA	7.905	290.674	2669.11	0.854357	2.35715	604.114	4647.18	1.21217	4.53775	981.086	6729.07	1.59548	7.05478	1340.66	8285.57	1.93654	9.32733	1773.21	9895.36	2.32078	11.9074	2365.74	11804	2.83674	15.3194	3047.38	13775.1	3.4118	18.9637	3703.38	15583.4	3.96691	22.2023	4123.79	16447	4.40111	23.6986	4497.22	17467.5	4.76949	24.7227	39.9902	600.534	0.143669	0.531129
PI_329465	Photoperiod sensitive	Sweet	Ethiopia	NA	9.04	926.535	3991.37	1.46706	7.30017	1622.08	5786.58	2.34002	14.434	2337.96	7881.05	3.21254	23.3597	2811.9	9460.06	3.97755	31.038	3395.48	10612.1	3.85865	35.6042	3909.67	13562.8	3.52237	38.9648	4644.28	16841.4	3.54867	41.1414	5449.23	20254.7	3.70788	43.0424	6075.85	21901.2	3.93373	45.6557	6782.08	24048	4.36332	48.4142	234.96	2130.7	0.500309	3.62737
PI_329466	Photoperiod Insensitive	Cellulosic	Ethiopia	NA	8.02	186.174	2499.92	0.872581	1.74414	485.483	3364.69	1.47768	4.28864	886.321	4328.42	2.16136	7.55381	1401.88	5091.97	2.78005	11.4944	1922.09	5926.96	3.36504	15.2696	2332.8	7082	3.8939	17.8576	2608.67	7649.06	4.34311	19.1805	2822.04	8418.3	4.71722	19.8846	3183.72	8700.28	5.01002	20.4659	3637.11	9445.89	5.22556	22.1289	265.879	1994.77	0.416543	2.69033
PI_329471	Photoperiod sensitive	Cellulosic	Ethiopia	NA	7.78	76.6354	1097.53	0.179871	0.849118	189.718	1908.75	0.37783	2.03888	800.258	3187.17	0.777459	7.85915	1493.28	5143.74	1.58419	14.2753	1956.29	7727.32	2.34251	18.1735	2380.43	12032.8	3.12122	21.2998	2718	15058.9	3.7047	23.0338	3309.31	17071.4	4.1276	26.5543	3930.22	16277.5	4.29254	30.0941	4505.04	15289.5	4.42518	33.2603	119.233	473.372	0.129658	0.975085
PI_329473	Photoperiod sensitive	Grain	Ethiopia	NA	10.23	554.917	3678.11	1.01333	4.985	1045.55	4876.89	1.72092	9.01184	1611.83	6086.54	2.30791	13.4221	2165.1	6901.65	2.73227	16.49	2717.93	7966.31	3.06296	19.3026	3268.76	10316.4	3.12138	23.0983	3762.35	12867.9	3.3188	26.5695	4213.23	15315.1	3.60819	28.8944	4527	16608	3.93769	30.1912	4874.35	17904.1	4.33025	31.5236	199.225	1068.87	0.276399	2.05864
PI_329478	Photoperiod sensitive	Cellulosic	Ethiopia	NA	8.615	2056.97	7629.42	1.98933	16.2125	2717.37	9238.92	2.47476	20.7716	3364.69	10596.7	2.8424	24.9007	3938.27	11433.8	2.89439	28.0466	4505.74	12533.4	2.92411	30.7921	5119.14	14618.8	3.08102	33.5757	5700.57	17953.7	3.52842	35.7941	6325.59	21660.3	4.10914	37.9722	7060.9	24613.1	4.8041	40.5421	7908.08	27851.7	5.51563	43.5327	258.391	1794.42	0.363628	2.89855
PI_329480	Photoperiod sensitive	Cellulosic	Ethiopia	NA	8.35	1587.07	3467.47	1.63527	12.8943	2196.15	5027.4	2.41374	17.0489	2794.69	6668	2.90261	20.7035	3349.95	8070.75	3.32102	23.431	3873.23	9562.6	3.76371	25.6226	4374.98	11311	4.40177	27.5158	4676.91	13433.9	5.03735	28.3922	5004.02	15771.3	5.62452	32.9337	5494.71	17964	5.81836	37.0384	6185.01	20569.5	5.89571	40.0838	159.264	616.883	0.24121	1.55334
PI_329501	Photoperiod sensitive	Cellulosic	Ethiopia	NA	8.25	546.11	2612.26	0.884248	4.80781	1156.38	4135.16	1.33769	9.68062	1869.26	6404.45	2.17654	15.098	2587.09	7548.66	3.08165	20.0215	3286.09	8713.01	3.88318	24.4433	3873.56	10068.3	4.3641	27.6916	4360.19	11871	4.61358	29.8858	4867.06	13454.6	4.74305	31.8325	5501.82	15741.2	4.85485	34.2527	6272.97	18624.5	4.93543	37.1775	114.817	2218.64	0.407925	1.81566
PI_329510	Photoperiod sensitive	Cellulosic	Ethiopia	NA	7.43	733.088	4907.45	1.7697	9.70258	1368.06	4698.78	2.66077	13.7644	2215.27	5307.04	3.56677	18.3105	3083.14	6550.4	4.53148	23.4641	4029.38	8365.27	5.65146	27.5909	4701.86	10558.5	6.15249	32.7671	5602.21	15599.9	6.31413	37.3378	6595.4	22938	6.43878	41.6439	7686.37	34782.4	6.74213	45.6948	8765.44	42094.7	6.96434	49.5217	192.847	1465.94	0.284835	3.09561
PI_329511	Photoperiod sensitive	Sweet	Ethiopia	NA	6.87	526.612	7143.99	1.45359	4.67348	1043.52	8433.85	1.95155	8.78295	1671.88	9578.63	2.44811	13.5331	2331.14	8438.22	2.90375	18.0512	3042.82	8230.1	3.71239	22.5682	3812.18	9408.22	4.26213	26.9621	4624.08	12651.6	4.55819	31.3498	5411.27	16735.3	4.41467	35.2982	6017.8	21222.1	4.58509	38.4255	6624.01	25988.4	5.01061	43.3379	291.595	2192.01	0.372763	3.63755
PI_329517	Photoperiod sensitive	Cellulosic	Ethiopia	NA	10.83	141.74	2195.65	0.505698	1.15373	836.92	4367.46	1.07625	6.07735	1737.25	6931.09	1.69864	12.213	2718.07	9028.05	2.26647	18.5477	3800.27	11568.6	2.80331	25.1132	4841.39	14904.8	3.28075	30.6872	6030.76	19697.3	3.60692	36.7204	7355.36	25618.4	3.89727	43.0744	8875.2	32814	4.10937	50.1331	10514.4	40706.7	4.39742	57.3466	139.165	1031.72	0.303254	1.62054
PI_329518	Photoperiod sensitive	Cellulosic	Ethiopia	NA	8.44	144.825	1773.37	0.410367	1.28822	550.096	4369.12	0.75167	4.50443	1057.33	7455.59	1.24623	8.4253	1590.23	10443.5	1.93939	12.3008	2106.18	12435.7	2.65955	15.8512	2434.05	11419.2	3.34608	17.6905	2781.38	8939.04	3.7758	19.4854	3155.73	7036.15	4.05648	21.3112	3674.29	8168.56	4.16423	24.0184	4201.49	10943.8	4.25885	26.6957	200.656	22962.8	3.61756	2.67958
PI_329519	Photoperiod sensitive	Cellulosic	Ethiopia	NA	7.99	409.548	2518.21	0.584175	3.76623	953.073	4512.45	1.20407	8.30261	1582.43	6345.13	1.91445	13.3394	2164.12	6722.12	2.64278	17.5827	2744.68	7052.72	3.28938	21.4874	3279.64	7883.45	3.71721	24.6281	3832.71	9832.58	3.811	27.61	4387.89	12266.6	3.78546	30.3418	4939.63	14869.8	3.71869	32.7954	5491.59	17815.5	3.75815	35.0761	165.387	1525.81	0.454321	2.39495
PI_329541	Photoperiod sensitive	Cellulosic	Ethiopia	NA	9.235	533.043	2742.15	0.896788	4.93452	971.384	3799.6	1.46655	8.78162	1472.94	5317.9	2.0859	13.1458	1947.2	7637.79	2.58062	17.2178	2414.23	10289.6	3.03796	20.9433	2771.29	13406.1	3.41548	23.126	3178.5	15597.2	3.8364	25.2038	3633.57	17173.3	4.18765	27.183	4192.03	17080.4	4.3492	29.4496	4830.78	17336.4	4.44978	31.8912	132.283	1525.51	0.309606	3.11315
PI_329545	Photoperiod sensitive	Cellulosic	Ethiopia	NA	6.76	67.8396	667.87	0.144734	0.450883	98.2159	1272.18	0.284612	0.655392	143.475	2082.43	0.458091	0.937911	195.616	3217.18	0.630359	1.24485	302.362	4358.22	0.80462	1.84157	540.758	5470.79	0.924657	3.16946	1064.83	6284.05	1.46883	6.8361	1758.26	7388.48	2.13765	11.0063	2400.05	7538.36	2.96437	14.5378	2989.26	7518.13	3.73868	17.5362	183.825	1518.42	0.397652	1.64103
PI_329546	Photoperiod sensitive	Cellulosic	Ethiopia	NA	6.855	233.339	1136.33	0.179764	2.00359	489.29	1420.14	0.365958	4.08339	814.009	2043	0.687243	6.61	1198.5	3604.06	1.26591	9.42128	1613.15	5283.47	1.92142	12.2577	2005.6	6703.31	2.58317	14.5578	2411.26	7399.57	3.11462	16.7174	2820.46	8018.07	3.54971	18.7341	3208.57	8801.07	3.82095	20.5735	3614.53	10005	3.99862	22.3803	87.9404	750.931	0.294728	1.20746
PI_329550	Photoperiod sensitive	Cellulosic	Ethiopia	NA	10.62	1202.03	6194.76	1.4763	11.5877	1912.31	7281.92	2.3613	17.7357	2674.58	8536.8	3.31632	23.958	3333.14	9781.93	3.76674	28.5645	4005.4	11200	3.64683	32.8414	4799.85	13044.4	3.79657	37.8021	5621.08	15298.7	4.29339	42.5615	6392.09	17926.8	3.91692	46.6871	6907.04	21600.4	3.94702	48.7138	7352.26	25355.3	4.19329	50.159	229.259	2577.25	0.425547	3.43741
PI_329551	Photoperiod sensitive	Cellulosic	Ethiopia	NA	7.23	144.82	2371.78	0.468908	1.09344	496.54	2600.67	0.547238	3.42898	934.554	4008.8	1.07825	6.29583	1367.49	5380.79	1.96707	9.0195	1854.08	5625.41	2.91174	11.923	2321.39	6052.53	3.78606	14.4567	3054.56	6777.89	4.24925	18.3394	3854.08	7768.1	4.46783	22.4329	4678.29	8688.68	4.41728	26.3519	5395.07	10133.5	4.85891	29.3529	31.0485	16.8467	0.0636704	0.311126
PI_329554	Photoperiod sensitive	Cellulosic	Ethiopia	NA	7.6	501.101	3328.46	0.477024	5.70276	860.648	4925.95	0.828788	9.20083	1264.28	6338.09	1.28636	12.9456	1647.03	6469.93	1.81931	16.0589	1992.2	6199.17	2.34208	18.6553	2220.13	5493.81	2.76259	20.1333	2385.75	5266.03	3.06654	21.0026	2548.95	5403.17	3.30555	21.7162	2794.67	5965.9	3.50379	22.98	3094.44	7031.84	3.68992	24.5014	136.088	1063.1	0.160426	2.95471
PI_329569	Photoperiod sensitive	Cellulosic	Ethiopia	NA	6.87	1407.36	4061.01	2.32083	12.6901	2203.71	4746.01	3.53708	19.0808	2996.89	5503.8	4.76128	25.1649	3524.65	6423.61	5.65932	28.6491	3977.45	7443.5	6.42555	31.2546	4392.29	8409.6	7.04239	33.4485	4866.38	9375.35	7.58592	35.8148	5348.7	10560.5	8.07614	38.0027	5824.77	11886.4	8.596	39.8658	6306.83	13772.8	9.02274	41.5882	242.47	1870.93	0.443351	3.41147
PI_329570	Photoperiod sensitive	Cellulosic	Ethiopia	NA	8.39	363.011	2395.53	0.476804	3.07317	683.355	4922.04	1.03105	5.49866	1108.08	8211.94	1.72586	8.58377	1634.67	10351.3	2.51548	12.1875	2229.09	11634.8	3.29314	16.028	2894.79	10405.7	3.91893	20.0004	3493.26	9463.93	4.33086	23.2504	4096.1	9724.18	4.63497	26.2412	4663.86	12840.2	4.71925	28.7663	5319.65	17486.1	4.53209	31.4666	199.986	2885	0.588028	2.61221
PI_329583	Photoperiod sensitive	Cellulosic	Ethiopia	NA	7.25	334.074	2463.41	0.482385	3.09483	683.921	3872.08	0.883725	5.99228	1286.17	5960.33	1.63058	10.872	1942.49	8062.7	2.51282	15.994	2430.25	9646.34	3.42005	19.3321	2878.28	10761.4	4.30607	22.0465	3315.65	10720.3	5.07305	24.359	3815.36	11097	5.79421	26.9818	4318.53	11815.7	6.19096	29.4492	4718.71	13043.4	6.21941	31.1417	149.582	1626.92	0.37106	2.8997
PI_329584	Photoperiod sensitive	Cellulosic	Ethiopia	NA	2.9	208.272	3267.14	0.581342	1.84811	287.311	4081.72	0.737007	2.43034	402.841	5122.82	0.985657	3.27876	550.435	6369.68	1.40021	4.32764	734.819	7604.51	1.90324	5.59505	938.144	8657.55	2.49509	6.91843	1246.45	8838.28	2.98761	8.83962	1575.43	8837.95	3.48194	10.8348	1889.03	9617.35	4.11349	12.6959	2179.5	10686.1	4.65763	14.336	113.481	2709.32	0.388677	1.37393
PI_329585	Photoperiod sensitive	Cellulosic	Ethiopia	NA	8.52	121.35	1101.76	0.182685	1.27694	117.325	1106.42	0.215634	1.23375	137.663	1190.35	0.304999	1.37982	208.518	1570.87	0.489556	2.00517	345.223	2195.01	0.772635	3.13269	588.022	3352.83	1.21686	5.09324	944.463	4329.18	1.7623	7.76124	1358.34	5107.15	2.32242	10.6966	1647.5	5218.75	2.87416	10.9809	1698	5178.08	3.15926	11.0209	140.189	2374.46	0.394496	2.06412
PI_329605	Photoperiod sensitive	Cellulosic	Ethiopia	NA	8.04	605.145	2375.4	0.450842	5.52164	760.878	3108.75	0.584018	6.59464	927.386	4013.66	0.782963	7.69533	1131.81	5088.35	1.10297	9.0632	1336.7	5873.62	1.45452	10.3771	1501.23	5551.32	1.7736	11.2495	1631.99	5858.25	1.99899	11.8995	1718.17	8467.67	2.20672	16.5063	2067.65	8294.54	2.85183	19.3145	2433.13	7586.9	3.34052	21.3238	238.69	1875.27	0.389629	2.34622
PI_329614	Photoperiod sensitive	Cellulosic	Ethiopia	NA	9.82	567.932	1487.23	0.750438	4.53938	776.804	2531.76	1.56895	6.02495	1041.07	3649.67	2.43288	7.79393	1396.02	4523.27	3.11194	10.0018	1841.83	5469.12	3.59188	12.6651	2470.89	6575.29	3.67706	16.3446	3113.61	8802	3.45738	20.0233	3726.1	11535.8	3.19049	23.4038	4061.87	14433.2	3.22767	24.9916	4589.07	15779.8	3.95989	27.2353	94.3276	824.705	0.222099	1.11297
PI_329615	Photoperiod sensitive	Cellulosic	Ethiopia	NA	5.44	85.1186	1198.39	0.335862	0.931037	188.591	3064.66	0.512334	1.74496	204.376	3129.71	0.519985	1.78906	260.107	3232.8	0.571845	2.17699	335.3	3448.09	0.679481	2.7173	460.421	4437.59	0.98764	3.6241	531.117	5145.26	1.22907	4.07198	558.148	5333.73	1.42353	4.17995	488.019	4221.51	1.51017	3.56414	397.844	2851.66	1.5734	2.80304	90.553	1029.21	0.135935	2.00198
PI_329617	Photoperiod sensitive	Cellulosic	Ethiopia	NA	6.4	789.959	2294.57	0.991699	5.62501	1325.38	3189.27	1.67606	9.09	1917.66	4209.28	2.42658	12.7321	2474.78	5318.9	3.15546	15.7691	3034.52	6601.89	3.82898	18.5978	3626.4	8225.21	4.33393	21.4358	4156.7	10029.9	4.68232	23.6898	4628.63	11760.9	4.90673	25.5091	4976.64	12875.3	4.99132	26.6596	5271.39	13916.9	4.96835	27.4868	226.733	1507.94	0.301416	2.40781
PI_329618	Photoperiod sensitive	Cellulosic	Ethiopia	NA	6.16	133.625	2998.9	0.508802	1.57268	173.574	3382.27	0.593203	1.79065	254.283	3345.58	0.663856	2.66578	388.944	3407.78	0.853485	3.83094	630.622	4676.98	1.42377	5.53342	928.231	5979.62	2.14148	6.38563	1070.51	6177.01	2.91087	7.12267	1179.54	5715.09	3.56316	7.61388	1171.88	5217.58	3.51177	7.38231	1165.39	5028.24	3.42802	7.12308	88.5003	878.766	0.165077	1.58245
PI_329632	Photoperiod sensitive	Cellulosic	Ethiopia	NA	9.83	123.935	4415.56	0.751221	1.15251	170.785	4080.05	0.779542	1.54599	303.069	3737.01	0.900595	3.19716	652.471	4665.47	1.44222	7.26582	1099.59	5996.62	2.0975	11.7047	1635.79	7818.04	2.7992	15.4226	2127.74	8647.05	3.26001	17.5736	2601.56	9102.7	3.6025	19.3153	2995.66	8843.3	3.79777	21.7714	3376.87	8696.24	4.12932	24.2121	67.2731	287.619	0.118465	0.766561
PI_329644	Photoperiod sensitive	Cellulosic	Ethiopia	NA	11.22	266.689	1845.63	0.565616	2.62772	905.501	2883.59	1.0015	8.18703	1696.52	5174.24	1.57673	14.7997	2507.95	8034.32	2.62007	20.5694	3124.14	9312.5	3.8541	24.5145	3521.04	11151.8	4.44839	27.4244	4016.81	13343.2	5.06908	29.7686	4535.6	15618.3	5.29133	31.8322	5104.94	17304.5	5.17947	34.5941	5588.52	18401.9	5.26999	37.4468	141.014	1596.34	0.359652	1.80627
PI_329645	Photoperiod sensitive	Sweet	Ethiopia	NA	6.19	190.383	1709.29	0.284167	1.72994	204.807	1870.99	0.320956	1.7831	256.689	2096.2	0.597357	2.22917	477.077	2541.81	0.943028	3.96568	753.018	3202.24	1.32457	6.03025	1072.01	4565.79	1.72466	8.24201	1453.85	6281.79	2.0559	10.6818	1836.79	7731.93	2.31252	12.9802	2138.22	7946.46	2.40413	14.5632	2416.14	7792.38	2.39281	15.8672	206.378	1382.14	0.29635	2.22584
PI_329646	Photoperiod sensitive	Cellulosic	Ethiopia	NA	8.73	193.429	3470.4	0.609192	1.9427	383.037	4670.35	1.03374	3.6801	734.386	5737.72	1.52182	6.59443	1420.46	6011.37	2.00259	11.9173	2173.18	6145.25	2.4633	18.0735	2521.74	6481.77	2.85792	21.7891	2975	6935.03	3.12647	24.6245	3443.99	7732.42	3.33877	27.3445	3826.6	9078.82	3.46844	29.173	4221.18	11413.6	3.64007	30.878	145.745	1592.67	0.367858	2.27587
PI_329665	Photoperiod sensitive	Cellulosic	Ethiopia	NA	5.78	321.982	620.535	0.36974	2.45708	501.305	1055.45	0.376813	3.67218	684.799	1811.25	0.458191	4.85182	827.957	3079.92	0.772545	5.6607	955.594	4759.44	1.17647	6.31501	1074.49	7594.77	1.67536	6.89869	1176.55	9824.14	2.08098	7.33002	1274.56	11071.9	2.43125	7.70919	1391.52	9657.73	2.6986	8.21418	1523.23	7607.74	2.9153	8.78578	22.9759	61.0514	0.0189827	0.17358
PI_329673	Photoperiod sensitive	Cellulosic	Ethiopia	NA	8.575	1053.19	4226.93	1.06367	7.5401	1456.37	5325.63	1.48832	9.81149	1862.94	6471.54	1.89462	11.958	2239.63	7488.06	2.1391	13.8328	2589.81	8917.21	2.35358	15.4574	2821.33	11483.9	2.55247	16.3745	3088.38	14200.6	2.91527	17.2986	3471.62	16892.2	3.28838	18.6144	4232.3	18589.3	3.60344	21.5726	5089.11	20130.9	3.84125	24.823	200.651	11657.1	1.97983	2.07063
PI_329699	Photoperiod Insensitive	Sweet	Ethiopia	NA	8.54	105.634	1392.78	0.277074	1.12271	108.768	1272.73	0.235952	1.06641	122.029	1400.49	0.240175	1.13194	184.449	1508.06	0.43149	2.46359	613.718	1782.86	0.977848	7.095	1414.49	2718.13	2.02235	15.2216	2392.36	3996.07	3.20878	22.963	3421.07	5717.05	3.63438	23.6693	3620.97	8192	3.68708	23.6751	3751.48	10700.6	3.82452	23.5046	13.6288	137.275	0.046974	0.152486
PI_329702	Photoperiod sensitive	Cellulosic	Ethiopia	NA	9.18	932.171	5853.47	1.73152	7.04934	1392.03	8821.56	2.51842	9.99776	1906.8	11640	3.17661	13.1	2456.87	13145.7	3.27848	16.2062	3027.19	14393.8	3.28217	19.2214	3555.3	15472.1	3.36774	21.7187	4087.36	17658.9	3.74681	23.952	4649.64	19957.3	4.14101	26.1345	5329.76	21814.3	4.29718	28.8276	6041.66	23650.1	4.395	31.5104	215.52	1994.89	0.461185	2.35207
PI_329710	Photoperiod sensitive	Cellulosic	Ethiopia	NA	6.64	175.628	2042.76	0.829215	2.56394	650.187	2745.45	1.69217	8.26556	1296.4	3831.37	2.70443	12.5973	2100.08	5883.68	3.73647	14.1063	2386.41	8176.21	4.70245	15.2844	2700.83	10705.2	5.39536	16.5387	3091.92	12164.1	5.87434	18.1615	3573.9	13609.7	6.11802	20.1353	4219.67	15737.2	6.309	22.7936	4991.86	18000	5.82817	25.9419	95.6353	642.866	0.148422	2.2827
PI_329711	Photoperiod sensitive	Cellulosic	Ethiopia	NA	8.21	2238.79	4944.85	2.24652	15.5083	3223.33	6523.16	3.04107	21.17	4275.44	9098.21	3.81114	26.7379	5277.58	13419.2	4.45861	31.4514	6426.31	19282.9	4.99883	36.5065	7936.47	26747.5	5.32831	43.1817	9562.97	37603.1	5.65392	49.9988	11265.7	48889.2	6.07393	56.7065	12852.2	57346.2	6.82801	62.2002	14535.1	64960.1	7.72146	67.6113	248.032	2108.02	0.474767	2.24058
PI_329841	Photoperiod sensitive	Sweet	Ethiopia	NA	8.9	1271.53	4324.6	1.65654	9.42346	2210.2	5747.98	2.53814	15.641	3290.53	8589.51	3.36269	22.374	4395.41	10500.3	3.6782	28.5376	5537.66	13021.8	4.30204	34.4074	6453.09	16216.3	4.65975	39.9579	7162.1	20024.1	4.5715	44.2223	7908.53	24710.1	4.6628	48.0046	8756.15	31312	5.22061	51.5339	9738.34	38321.5	5.98568	55.6133	108.173	526.476	0.187205	0.943431
PI_329843	Photoperiod sensitive	Cellulosic	Ethiopia	NA	7.025	122.245	1549.7	0.252271	1.37156	253.314	1646.85	0.35716	2.50647	440.443	1929.46	0.555641	4.11586	673.445	2446.54	0.901779	6.03163	943.986	3129.24	1.3275	8.1614	1230.95	4088.1	1.83244	10.2504	1567.32	5212.77	2.29567	12.573	1904.1	6261.77	2.7132	14.7501	2177.2	6707.52	2.97272	16.2593	2441.43	7128.85	3.17159	17.5465	82.3368	703.793	0.117558	1.48976
PI_329864	Photoperiod Insensitive	Sweet	Ethiopia	NA	6.035	1256.67	3723.93	1.16884	8.57318	1765.34	5402.02	1.28118	11.4415	2378.62	7675.29	1.48394	14.7627	3169.87	10828.3	2.05864	19.0843	4061.27	14176.7	2.80596	23.7717	5022.71	17201.5	3.89832	28.5905	6036.06	20154.5	4.6952	33.1443	7066.2	23065.9	5.26812	37.4232	8110.95	26098	5.22311	41.4064	9105.63	29606.7	5.06449	44.8766	180.992	1141.58	0.272246	1.72853
PI_329865	Photoperiod sensitive	Cellulosic	Ethiopia	NA	6.58	284.108	2057.9	0.703798	2.41482	644.937	2079.12	0.967767	5.21706	1055.54	3093.32	1.25132	8.30527	1423.51	4144.62	1.50152	10.8735	1771.7	5207.46	1.78831	13.1401	2017.29	6076.41	2.20775	14.4441	2309.26	6870.61	2.66005	15.9278	2601.8	7502.49	3.08577	17.3146	2899.74	7538.31	3.38383	18.7125	3190.46	7479.95	3.60738	19.998	186.996	1694.75	0.242962	2.87793
PI_330167	Photoperiod sensitive	Sweet	Ethiopia	NA	8.36	1468.3	5646.57	1.66191	11.8106	2585.66	7404.52	2.74103	19.6788	3790.59	9264.88	3.75223	27.591	4772.04	10650.8	4.1498	32.9427	5758.5	13163.9	4.37897	37.6457	6756.6	18831.8	4.46274	41.9751	7807.53	26874.9	4.89655	47.2382	8457.7	30052.2	5.45497	52.9694	8859.29	30878.8	5.71256	59.6074	9211.4	31862.1	5.38518	61.2052	222.994	671.848	0.337586	3.04123
PI_330168	Photoperiod sensitive	Cellulosic	Ethiopia	NA	4.855	512.309	2240.95	0.492654	4.79758	1135.88	3889.54	1.13963	9.76183	1860.65	5655.71	1.83423	15.1774	2554.6	6814.56	2.30353	19.6509	3250.79	8382.34	2.73488	23.7372	3875.13	11121.4	3.09427	27.0111	4509.84	15211.8	3.68342	30.1477	5216.31	19971.1	4.22754	33.3645	6134.85	24660.3	4.48834	37.3178	7114.11	29645.4	4.63264	41.302	91.4615	917.251	0.162938	1.52244
PI_330169	Photoperiod sensitive	Sweet	Ethiopia	NA	8.92	1136.68	3099.51	1.31094	10.207	2118.03	4909.07	2.33951	17.8397	3255.44	7262.41	3.39155	26.1677	4386.53	9971.95	4.10449	33.5575	5575.71	13618.3	4.68662	40.761	6749.52	18559.9	5.06004	47.2935	8132.58	26189.4	5.47866	54.6817	9542.99	34511.3	5.8675	61.7515	10833.1	41975.3	6.25016	67.5906	12072.2	48864.7	6.6489	72.6505	276.816	1805.72	0.412153	3.27304
PI_330181	Photoperiod sensitive	Sweet	Ethiopia	NA	8.93	192.653	2391.51	0.370888	2.12001	712.828	3185.18	0.763956	6.56435	1505.54	4687.78	1.33369	12.927	2685.27	7385.59	2.04769	21.8321	4028.54	11275.3	2.91762	31.3032	5248.48	16428.9	3.93773	38.6526	6518.89	21900.7	5.29891	45.5833	8033.71	28255.9	6.59692	53.2225	10005.1	36778.6	6.84943	63.1344	11778.6	46437.4	6.91486	74.5125	159.926	1593.73	0.342754	1.4964
PI_330182	Photoperiod sensitive	Sweet	Ethiopia	NA	7.105	222.717	2753.61	0.576581	2.11647	410.784	3304.82	0.95291	3.67191	662.062	3958.16	1.47699	5.72238	944.706	3541.37	2.10452	7.82029	1229.98	3220.15	2.77242	9.82164	1491.92	3847.95	3.40871	11.4652	1683.25	5275.7	3.98095	12.4527	1823.86	6506.97	4.48407	13.0162	1901.29	6508.76	4.88426	13.1789	1952.4	6110.96	5.19872	13.1605	259.001	3489.76	0.530145	4.44551
PI_330184	Photoperiod sensitive	Sweet	Ethiopia	NA	7.59	1471.56	5626.63	2.03036	12.086	2236.78	7594.79	3.18518	16.3935	3204.31	9941.56	4.31804	20.5386	4035.54	12086.1	4.77215	24.3621	4645.86	14543.4	5.12923	28.774	5128.64	17281	4.7636	32.6798	5421.93	19207.6	5.1995	36.5684	5651.55	20843.7	4.93411	40.5803	6024.84	21562.9	4.62297	42.7849	6408.57	22655.6	4.42564	44.0732	124.371	514.945	0.138666	0.930127
PI_330195	Photoperiod sensitive	Sweet	Ethiopia	NA	6.83	81.532	1231.42	0.269899	0.8308	173.558	1870.21	0.532907	1.64784	457.444	2764.66	0.894665	4.06623	897.488	4447.81	1.4144	7.64457	1368.25	5100.12	1.9562	11.3036	1768.26	5741.13	2.28065	14.0428	2441.77	6603.21	2.2546	18.7504	2878.32	7568.81	2.25835	22.0599	3203	8879.01	2.39659	23.7585	3511.81	10524	2.62092	25.169	187.673	2147.17	0.396927	2.5104
PI_330196	Photoperiod sensitive	Cellulosic	Ethiopia	NA	7.61	760.61	6319.86	1.57213	6.12625	1302.29	7426.82	2.6689	9.99677	1994.52	8399.55	3.81493	14.6399	2890.3	8207.29	4.6384	20.082	3836.95	8676.6	5.27801	25.471	4732.02	11728.4	5.55507	30.1138	5360.23	17419.2	5.8744	32.7411	6067.79	23969.8	6.21478	35.4103	7200.28	30501.5	6.87671	40.159	8523.75	36815.3	7.51132	45.6108	220.035	2004.7	0.423932	2.66507
PI_330199	Photoperiod Insensitive	Sweet	Ethiopia	NA	7.69	758.84	4282.75	1.25339	7.7733	1298.43	4939.03	2.0757	12.0058	1873.49	5925.4	2.80056	15.6113	2348.41	7816.69	3.11456	17.6475	2769.34	9649.81	3.46169	19.3667	3100.92	11175.4	3.72414	21.0182	3358.38	11403.1	3.81396	23.5421	3576.28	11278.2	3.8887	26.5595	3784.06	11421.9	4.02046	27.0368	4001.83	12085.6	4.16621	27.5504	219.998	2721.29	0.644969	3.8292
PI_330796	Photoperiod sensitive	Cellulosic	Ethiopia	NA	6.94	80.1771	2427.93	0.584964	0.95577	310.968	2751.8	0.870472	3.15596	630.625	3153.37	1.16274	6.08672	1593.45	3928.46	1.61805	10.638	2223.64	5904.1	2.44992	15.3684	2731.39	6856.53	3.06918	18.2906	3060.74	7287.6	3.20389	19.911	3311.7	7049.58	3.22811	20.4841	3511.65	8257.27	3.33559	21.4361	3699.75	10300.5	3.32516	22.1405	72.8439	905.358	0.185159	0.972464
PI_330803	Photoperiod sensitive	Cellulosic	Ethiopia	NA	10.86	1229.99	5143.21	1.36104	11.6847	1939.11	6472.33	2.46079	17.7535	2692.02	7726.06	3.59295	23.8082	3355.28	8503.62	4.5158	28.3848	4038.07	9822.58	5.1473	32.6651	4872.3	13114.1	5.17824	37.8001	5659.04	17306.1	4.7368	42.2567	6380.99	21637.5	4.15391	46.0147	6900.13	24981	3.72762	48.0976	7337.1	27898.2	3.87592	49.5513	159.333	989.823	0.133824	1.9436
PI_330807	Photoperiod sensitive	Cellulosic	Ethiopia	NA	6.14	287.021	2349.26	0.528437	3.183	585.561	3557.02	0.998421	6.03333	1007.59	4729.8	1.62058	9.83891	1567.15	5602.32	2.45733	14.5501	2212.65	6403.54	3.30705	19.6538	2919.81	7197.04	4.08965	24.7399	3702.52	8047.34	4.51732	29.9018	4462.71	9144.12	4.68067	34.5103	5076.9	10584.8	4.28639	37.6496	5622.57	12957.8	3.83348	39.9954	143.951	2088.5	0.406939	2.03138
PI_330833	Photoperiod sensitive	Cellulosic	Ethiopia	NA	7.68	922.236	4637.02	1.11602	6.9216	1691.22	6226.96	2.11399	12.0775	2556.51	8955.46	3.10768	17.5428	3248.01	9603.5	3.74833	21.9781	3858.33	10879.7	4.3563	25.9845	4532.72	10286.6	4.70961	29.2923	5082.44	12669.6	5.29515	32.5517	5574.95	15234.4	5.6778	35.658	5875.03	17253.5	5.83503	36.2696	6350.64	19707.1	5.9255	37.5548	214.726	1244.45	0.23577	4.7334
PI_330858	Photoperiod sensitive	Cellulosic	Ethiopia	NA	6.79	703.165	4138.74	0.781729	8.13195	1342.43	5134.23	1.27571	14.5708	2044.41	6047.69	1.8006	21.2346	2658.43	6715.07	2.24953	26.2159	3220.71	7624.87	2.67522	29.7904	3652.82	9554.18	3.06927	32.2708	4015.53	11454.9	3.53273	34.153	4370.27	13959.2	4.07295	35.4188	4752.32	17438.6	4.43167	36.9443	5233.12	21616.2	4.66959	38.9809	121.942	670.535	0.211982	1.83155
PI_337680	Photoperiod sensitive	Cellulosic	Ethiopia	NA	7.61	1018.43	2948.25	1.0613	9.35074	1648.63	4487.37	1.57803	14.4186	2284.85	6023.88	2.05547	19.2768	2743.23	6880.5	2.2723	22.3084	3155.86	7733.19	2.42332	24.6917	3523.43	8682.71	2.52145	26.531	3903.56	10174.9	2.80004	28.2216	4327.76	12055.8	3.14558	29.9665	4839.72	14205.3	3.57733	32.081	5448.54	16801	4.00476	34.6086	147.514	2559.35	0.429944	1.99086
PI_337689	Photoperiod Insensitive	Cellulosic	Ethiopia	NA	6.02	107.167	1050.43	0.215263	0.777942	224.801	1589.71	0.502641	1.58169	372.926	2383.94	0.902229	2.53781	533.084	4327.43	1.46321	3.46649	699.273	9504.97	2.04485	4.35032	885.258	12717.3	2.57808	6.91274	1071.03	11625	2.96309	10.5451	1399	10404.9	3.21647	13.8874	1652.82	9161.55	3.19524	15.6426	1867.92	7400.83	3.181	16.8361	129.772	1409.04	0.35008	2.95362
PI_35038	Photoperiod Insensitive	Cellulosic	United States	NA	8.57	1109.45	6398.5	1.63345	8.41687	1940.96	7443.41	2.57415	14.126	2859.61	8515.33	3.52373	19.0805	3281.12	10253.1	3.99566	20.8614	3620.22	12334.6	4.36999	22.1516	4034.57	15567.7	4.81505	23.856	4477.77	18012.8	5.32463	25.7197	4961.6	20080.9	5.74248	27.7329	5511.92	21077.8	5.82053	30.0027	6123.16	22145.4	5.7994	32.5002	110.044	395.293	0.111696	0.811906
PI_452542	Photoperiod sensitive	Sweet	Ethiopia	Durra	8.71	585.829	1226	0.704233	5.58241	1137.69	2786.24	1.44537	10.2315	1776.67	4445.14	2.28944	15.2816	2405.71	5580.47	3.1162	19.5985	3055.45	6642.3	3.90286	23.6993	3704.96	7435.1	4.56963	27.4814	4400.28	8658.52	5.07227	31.3854	5099.24	10393.6	5.41778	35.0958	5774.12	12861.4	5.42227	38.4484	6420.37	16185.1	5.37406	41.4192	62.1447	169.508	0.0832907	0.745366
PI_452544	Photoperiod sensitive	Cellulosic	Ethiopia	Durra	3.205	298.43	1472.74	0.618168	2.76753	586	1734.55	0.833965	5.42832	920.811	2125.75	1.08423	8.37501	1237.28	2739.97	1.34843	10.8573	1563.44	3560.34	1.64892	13.1514	1876.24	4732.8	2.03341	14.8911	2233.05	6007.19	2.4458	16.7795	2566.18	7102.54	2.84125	18.3789	2807.89	7472.7	3.1386	19.3289	2990.37	7645.59	3.41827	19.8177	62.0107	552.416	0.156312	0.740975
PI_452619	Photoperiod sensitive	Sweet	Ethiopia	Guinea-durra	9.75	943.727	4567.01	0.901355	10.2604	1807.42	6873.14	1.95989	18.8327	2733.49	8939.19	3.20217	27.5709	3375.61	8849.39	4.41946	32.612	4025.64	8615.44	5.49255	37.0397	4781.72	8672.6	6.18087	41.7447	5847.1	11596.9	6.35529	48.6876	6974.14	16046.9	6.28946	55.4253	8029.18	22563	6.06196	58.7968	8960.07	29395.7	6.69657	62.3417	226.528	2885.72	0.563272	4.33665
PI_453177	Photoperiod sensitive	Cellulosic	Ethiopia	Durra-bicolor	8.41	1103.77	5254.19	1.91641	8.75533	1623.79	7778.24	2.62543	12.4707	2201.02	10113.1	3.31944	16.3219	2814.23	11117.4	4.01408	19.9776	3501.62	11973.3	4.60959	23.8377	4415.98	12927.6	5.09458	28.9678	5155.35	14096.4	5.02998	32.8088	5860.05	16323.8	4.81445	36.1106	6479.41	21818.8	4.70651	38.3623	7163.45	28319.5	4.90302	40.6208	76.8433	282.906	0.215339	0.936376
PI_455217	Photoperiod sensitive	Cellulosic	Ethiopia	Durra	6.99	166.476	2179.89	0.333683	1.33026	246.163	1751.37	0.291331	2.39221	584.912	2455.29	0.688908	5.46018	999.604	3143.53	1.29855	9.04242	1477.73	3789.9	2.01207	12.9043	1962.37	4006.21	2.81042	16.3263	2562.79	5074.95	3.52589	20.2684	3181.83	6650	4.20888	24.0791	3754.3	8804.75	5.51549	27.3516	4284.55	11404.6	6.37862	30.092	36.6672	1295.45	0.501351	0.588686
PI_455280	Photoperiod sensitive	Cellulosic	Ethiopia	Durra-bicolor	8.12	761.538	3369.86	1.10708	6.77464	1430.68	5322.37	2.04556	12.1744	2125.84	7237.12	3.05113	17.5079	2609.09	8421	3.8363	20.6473	3041.92	9638.78	4.29083	23.0269	3380.28	11252.4	4.96159	24.3858	3852.03	12636.2	5.23914	26.3404	4405.11	14389.6	5.37491	28.901	5060.91	16801.9	5.33783	33.6183	5908.8	21949.8	5.26314	35.7812	146.326	528.591	0.143953	1.54476
PI_455301	Photoperiod sensitive	Cellulosic	Ethiopia	Kafir-durra	8.39	1086.19	2282.19	1.57951	10.0512	1726.27	3347.75	2.25331	16.002	2420	4643.38	2.87807	22.4431	3112.4	6014.59	3.51533	28.3413	3643.33	6999.51	4.2221	34.0397	4159.77	8113.49	4.92292	38.146	4740.9	9318.59	5.57875	41.6444	5444.74	12085.4	6.20623	45.6952	6187.52	15446.7	6.69223	49.6861	6939.9	18822.5	6.78652	53.3635	184.86	1680.69	0.381674	2.11662
PI_455307	Photoperiod sensitive	Cellulosic	Ethiopia	Durra-bicolor	8.55	451.661	3108.67	1.20795	3.28667	927.63	4817.71	1.93503	6.47303	1494.46	5619.75	2.69301	10.113	2068.8	5736.55	3.31814	13.5454	2699.73	5871.49	3.9392	17.1107	3405.91	6667.32	4.63436	20.8747	4152.59	9092.77	5.35001	24.6328	4805.43	10841.8	5.32309	30.8611	5632.27	12579.3	5.61405	34.1421	6349.75	14674.2	5.814	35.6822	127.517	1711.28	0.311034	1.73908
PI_506030	Photoperiod sensitive	Cellulosic	Togo	Guinea	5.11	-17.1291	220.142	0.192115	-0.0888868	86.6125	1113.18	0.297957	0.831169	388.886	2569.22	0.757828	3.10893	1153.65	4107.46	1.4807	8.85899	2058.93	5642.88	2.29479	15.4823	3005.22	6697.61	3.08579	22.0903	3757.28	7693.72	3.79336	26.8281	4454.97	8828.74	4.40754	30.8685	5179.74	10690.3	4.88502	34.7728	5840.88	12702.6	5.01082	38.1227	119.347	746.791	0.256763	1.39486
PI_506069	Photoperiod sensitive	Cellulosic	Togo	Guinea-bicolor	5.8	819.354	1468.55	0.639875	8.20482	2099.24	3456.47	1.80675	19.935	3611.25	6129.59	3.12487	33.1392	5115.24	8739.98	4.19323	44.8392	6557.18	12286.9	5.03844	55.0569	7671.76	17211.1	5.19786	61.3546	8694.97	25021.8	5.5506	66.4544	9708.78	33912.1	5.93074	70.79	10759.6	43019.8	6.70065	74.9794	11940.1	51824.4	7.35898	79.3072	167.63	1775.68	0.304845	3.09234
PI_510757	Photoperiod sensitive	Cellulosic	Cameroon	Durra	6.5	1604.23	3696.13	2.10106	11.4426	2517.83	5776.28	2.87074	17.3131	3485.11	8478.54	3.62943	23.1914	4346.23	11927.2	4.2965	27.8118	5185.91	15935.2	4.92294	31.882	5972.46	20314.7	5.54989	35.1181	6780.58	25166.1	6.10967	38.2886	7571.59	30124.1	6.56915	41.198	8294.75	34558.2	6.75841	43.7383	8998.44	39000.1	6.9095	46.0981	115.415	283.578	0.15534	0.907437
PI_511355	Photoperiod Insensitive	Sweet	NA	NA	3.88	391.88	2393.98	0.61599	3.58015	855.515	4251.74	1.40518	8.51087	1372.78	6096.66	2.32627	13.8793	1835.92	6860.51	2.86467	17.9327	2245.46	7122.65	3.20159	20.9309	2514.52	6618.39	3.29004	21.4117	2723.82	6379.17	3.33774	21.3523	2906.78	7004.34	3.40831	21.0875	3236.51	7891.83	3.77311	21.9244	3603.36	9380.52	4.20259	22.2696	26.5093	188.298	0.0765516	0.319514
PI_514456	Photoperiod sensitive	Cellulosic	Senegal	Guinea	2.04	206.012	2072.97	0.441613	1.59551	196.612	2623.51	0.492421	1.49926	199.027	3270.65	0.606502	1.47306	218.925	3875.87	0.705763	1.41016	276.934	4735.51	0.861546	1.8026	552.071	6040.56	1.10136	3.47619	1031.95	7803.28	1.4834	6.29963	1597.83	9511.52	1.89043	9.55221	2193.54	10420.7	2.17827	12.7712	2700.69	10522.1	2.42563	15.3722	222.758	2066.6	0.367727	2.86226
PI_521019	Photoperiod sensitive	Cellulosic	Kenya	Durra-caudatum	6.01	84.0041	1058.19	0.221917	0.604423	48.5033	531.902	0.114497	0.378762	37.5441	483.4	0.0893104	0.290062	147.926	944.377	0.320465	1.20201	398.236	2108.53	0.695798	3.01606	728.859	3712.89	1.35491	5.36818	1115	4443.17	1.99631	7.40399	1702.5	4976.58	2.55854	9.55929	2214.06	4920.19	2.81846	11.8113	2670.97	6003.78	3.20565	13.8817	58.9154	294.926	0.0808083	0.791882
PI_521152	Photoperiod sensitive	Cellulosic	Kenya	Caudatum	7.76	918.864	2710.39	0.911815	7.69607	1617.74	4290.95	1.49686	12.8478	2349.22	5626.82	2.15706	17.975	2849.79	6487.57	2.50428	20.9363	3326.44	7520.08	2.78245	23.3828	3825.56	9093.11	3.04534	25.7625	4459.69	11467.1	3.29476	28.6427	5154.11	13826.2	3.49882	31.6004	5891.46	15821.5	3.55841	34.5154	6671.14	17854	3.6035	37.43	162.33	1353.18	0.127943	1.90343
PI_521280	Photoperiod sensitive	Cellulosic	Kenya	Durra-bicolor	7.3	2294.36	5331.2	2.90034	15.4189	2845.72	7191.64	3.60324	18.1239	3335	8188.85	3.96821	20.2278	3721.74	8372.13	4.13671	21.7024	4034.9	8860.5	4.23127	22.6809	4227.74	10722.4	4.35616	23.86	4429.33	12786.3	4.48704	28.4626	4689.57	14963.4	4.60552	32.7629	5165.91	16788.2	4.69788	35.6518	5718.91	18659.1	4.78365	37.5914	176.377	397.494	0.231595	1.68763
PI_521281	Photoperiod sensitive	Cellulosic	Kenya	Bicolor	8.2	96.6738	1099.77	0.225684	0.761086	106.888	1318.34	0.185133	0.746858	245.2	1216.62	0.263788	1.57373	565.475	2063.56	0.617655	3.45173	991.752	3176.2	1.15692	5.86391	1541.81	4406.66	2.00025	8.85622	2095.34	5282.79	2.81888	11.6006	2645.43	6396.98	3.60643	14.1674	3160.19	8442.56	4.2522	16.8398	3624.56	10761.3	4.61081	20.8706	17.3529	78.7641	0.0702853	0.234708
PI_521290	Photoperiod sensitive	Sweet	Kenya	Guinea-bicolor	5.8	75.3682	352.394	0.163854	1.26313	402.38	1097.41	0.512751	5.67978	837.398	2157.76	1.01574	11.1181	1348.45	3618.91	1.7508	16.8197	1913.89	5188.84	2.5348	22.4692	2464.62	6379.83	3.23069	26.6745	3071.93	7654.45	3.70231	30.9731	3683.15	9190.4	4.05002	34.8713	4273.08	11649.5	4.24486	38.2992	4831.47	14415	4.36157	41.062	54.3731	657.82	0.11537	1.63649
PI_524475	Photoperiod sensitive	Cellulosic	Sudan	Caudatum-bicolor	5.8	66.4305	941.842	0.149049	0.496527	121.95	2142.7	0.35717	0.990213	202.743	3155.36	0.576571	1.52769	439.67	5328.15	1.10769	3.09373	780.137	7276.45	1.7419	5.25886	1289.35	7124.58	2.44506	8.3793	1763.53	7307.09	3.19748	11.0832	2212.84	7734.67	3.89976	13.4642	2475.25	6829.4	4.30502	14.5257	2745.87	6109.81	4.70372	15.4179	152.393	2227.06	0.391121	2.25534
PI_525049	Photoperiod sensitive	Cellulosic	Malawi	Guinea	7.52	147.442	2182.27	0.414853	1.59613	136.891	1915.15	0.358837	1.42043	135.528	1716.85	0.348184	1.34199	218.516	2157.01	0.400208	1.45987	516.84	3495.51	0.672303	3.33577	929.197	4431.37	0.909193	5.8437	1308.87	4565.75	1.09234	8.00106	1690.01	4518.18	1.28653	10.0319	2027.34	4854.48	1.57841	11.6039	2377.9	5350.14	1.90667	13.1202	123.743	1889.13	0.401982	1.60021
PI_52606	Photoperiod Insensitive	Grain	South Africa	Kafir	5.88	67.0594	914.466	0.230605	0.645225	78.7933	788.241	0.225775	0.732659	86.9368	622.993	0.21238	0.782708	66.6214	557.63	0.182523	0.612773	54.9693	567.571	0.175962	0.494897	28.9246	690.026	0.182983	0.299262	154.066	963.893	0.339532	1.13875	378.261	1354.64	0.639664	2.59243	766.583	1830.16	1.2404	5.05969	1230.37	2441.13	1.92448	7.89527	207.657	3478.92	0.760299	2.87195
PI_526905	Photoperiod Insensitive	Grain	Zimbabwe	Caudatum	7.93	65.3077	1011.53	0.30396	0.855434	404.83	2898.93	0.820321	4.32395	919.585	4651.12	1.53708	9.24877	1713.29	5493.04	2.5268	16.2514	2584.85	7262.44	3.55113	21.7172	3410.95	8148.46	4.39495	26.1462	4037.04	8643.67	4.99434	30.3087	4567	9170.59	5.39254	33.9382	4911.52	11109.4	5.43749	36.2499	5272.53	13597.9	5.37637	37.5127	46.2241	385.706	0.0842706	0.766289
PI_527045	Photoperiod Insensitive	Grain	Zimbabwe	Caudatum	6.63	974.964	3731.35	1.17781	7.83744	1663.83	4605.65	2.0701	12.8021	2410.42	6227.28	3.02104	17.9219	3052.12	7527.22	3.76427	21.7176	3639.18	8363.61	4.3754	24.9033	4137.72	8365.62	4.7653	27.4705	4594.7	8593.27	4.99912	29.6278	5018.93	9289.55	5.14565	31.4194	5450.93	10536.4	5.33643	33.0426	5856.52	12312.5	5.53524	34.3755	178.231	984.074	0.172121	2.10066
PI_533792	Photoperiod Insensitive	Grain	Ethiopia	NA	6.04	1060.1	4542.26	1.35533	8.15933	1388.82	4715.16	1.87821	10.3553	1679.3	4623.78	2.40469	12.1493	1856.7	4357.26	2.86671	12.9684	2004.52	4139.95	3.27629	13.4992	2193.06	4443	3.58932	14.3104	2357.15	4660.14	3.78897	14.9189	2495.53	4757.24	3.93603	15.3428	2579.46	4348.62	4.08008	15.4344	2644.09	3884.24	4.22665	15.4064	202.201	1932.17	0.40749	2.1347
PI_533902	Photoperiod Insensitive	Grain	Ethiopia	NA	7.64	38.3921	561.727	0.220999	0.633449	301.816	2009.76	0.547843	3.40409	731.119	3041.39	1.09597	7.18949	1416.68	3476.04	1.97881	12.7028	2264.1	5405.83	2.80462	19.6165	3008.31	7102.36	3.23814	25.7521	3764.04	8547.82	3.24698	29.7363	4371.11	9848.41	3.09846	32.7743	4852.3	11549.8	2.90186	34.8115	5352.12	14033.7	2.78647	36.6962	141.956	2500.55	0.54487	2.16106
PI_533998	Photoperiod Insensitive	Grain	NA	NA	5.11	193.697	2355.85	0.543868	1.98679	427.729	3283.97	0.96643	4.04522	741.082	4118.93	1.46579	6.66627	1161.08	4938.21	2.05452	9.97808	1611.5	5590.29	2.62131	13.3402	2044.08	5060.02	3.03973	16.2173	2394.32	5166.04	3.33008	18.2169	2710.15	5751.66	3.70828	19.6078	2989.4	7395.99	3.9639	20.7038	3280.13	9404.54	4.14407	21.9749	104.825	942.273	0.257001	1.27965
PI_534165	Photoperiod Insensitive	Grain	Sudan	NA	2.04	1026.97	5044.6	1.6029	7.79411	1391.72	5652.08	2.08201	10.1875	1716.15	5900.24	2.50365	12.1379	1924.29	5756.29	2.80759	13.0402	2078.87	5778.01	3.08695	13.4877	2203.16	7138.18	3.41736	13.7706	2267.31	7787.66	3.72032	13.6994	2337.77	8224.69	4.01373	13.6404	2462.56	7895.91	4.30043	13.9046	2669.91	7644.03	4.56411	14.5939	149.454	412.012	0.164066	1.53263
PI_535785	Photoperiod Insensitive	Sweet	NA	NA	8.86	1262.86	5050.99	1.7807	10.6211	1731	6233.05	2.09257	13.5762	2218.06	7621.97	2.40201	16.4325	2715.82	9458.3	2.84288	19.1042	3242.11	11490.3	3.33921	21.815	3711.78	13680.4	3.99726	23.8581	4254.69	16330.1	4.50619	26.1701	4881.06	19325.9	4.88934	28.7073	5666.64	23050	4.94568	31.941	6657.13	27092.3	4.92116	36.0289	119.196	940.621	0.240446	1.68978
PI_535792	Photoperiod Insensitive	Grain	NA	NA	2.34	159.806	4573.26	1.48583	1.39381	126.447	4446.65	0.805601	1.13162	135.494	2205.11	0.324139	1.20016	219.269	2514.38	0.596883	1.78517	436.265	3166.18	1.0376	3.22372	925.165	4745.98	1.77177	6.44717	1592.48	6401.14	2.54963	10.6298	2298.31	7715.64	3.29079	14.8528	2821.64	7312.29	3.79611	17.4399	3294.77	6854.54	4.1615	19.5219	227.244	2450.95	0.468948	2.56814
PI_535793	Photoperiod Insensitive	Sweet	NA	NA	3.835	142.435	1571.22	0.366433	1.19473	305.498	2467.71	0.589207	2.38026	499.194	3300.45	0.834049	3.7699	667.763	3440.56	1.02314	4.90789	837.608	3401.2	1.1819	5.98671	992.399	3226.9	1.25939	6.84305	1179.06	3438.01	1.34694	7.86409	1357.12	3719.05	1.43638	8.78553	1475.71	3870.62	1.53952	9.30563	1580.03	4037.88	1.66804	9.69242	175.31	1176.35	0.271266	2.62014
PI_535794	Photoperiod Insensitive	Grain	NA	NA	4.04	147.226	866.706	0.343166	1.17963	351.225	1259.07	0.631343	2.6534	595.767	1687.94	0.946852	4.35409	846.06	2108.85	1.21656	5.94585	1089.26	2633	1.45232	7.38742	1288.22	3429.09	1.57812	8.39044	1453.96	4290.23	1.72955	9.11737	1606.46	5176.81	1.90992	9.7023	1760.12	5780.77	2.20469	10.2613	1921.73	6464.3	2.52929	10.8434	74.9708	624.069	0.152031	0.996823
PI_535795	Photoperiod Insensitive	Sweet	NA	NA	8.75	114.118	1223.93	0.199723	0.923705	66.9654	873.896	0.258855	0.532126	34.1635	964.324	0.2856	0.318701	74.6932	838.008	0.168611	0.50935	129.772	1648.42	0.328371	0.878546	179.528	2325.72	0.461502	1.18696	221.667	2417.88	0.48131	1.68821	568.387	2203.72	1.02369	4.13561	1130.15	2234.56	1.84504	7.92115	1750.63	3156.12	2.66257	11.9513	99.6628	1095.34	0.382087	1.35476
PI_540518	Photoperiod Insensitive	Cellulosic	Botswana	NA	5.485	541.904	1875.85	0.884253	4.39008	719.897	1976.07	1.13989	5.53245	914.048	2200.16	1.38743	6.70882	1135.32	2838.91	1.60039	7.99209	1373.92	3649.8	1.79203	9.324	1653.12	4652.9	1.96643	10.8977	1908.53	5608.25	2.08359	12.1893	2148.45	6453.36	2.19519	13.2876	2335.28	6806.95	2.3192	13.9423	2525.77	7201.07	2.49263	14.5479	86.7087	547.077	0.127836	0.972004
PI_542718	Photoperiod Insensitive	Grain	China	NA	9.22	682.413	4558.12	1.18714	6.197	1250.72	4530.4	2.05359	10.8632	1950.35	4554.27	3.01307	16.3505	2695.15	4675.7	3.87785	21.6683	3478.27	5514.38	4.65134	26.8712	4228.39	8050.41	5.19243	31.3599	5080.11	12026.8	5.61737	36.1596	6009.94	16937	5.92313	41.1188	7119.5	22566.3	6.04594	46.9385	8243.36	28592.5	6.12531	52.5705	206.613	2301.17	0.427668	2.83827
PI_550604	Photoperiod Insensitive	Grain	Former Soviet Union	Caudatum	1.23	27.0997	400.53	0.120277	0.26017	17.6832	127.331	0.0942462	0.155121	14.1733	-9.91789	0.085691	0.117843	5.41799	-26.7658	0.0650302	0.0518683	1.45659	14.1391	0.0588318	0.0254737	-6.67662	23.3589	0.0334712	-0.0357144	32.2813	380.491	0.174114	0.233346	93.7845	737.386	0.381325	0.646066	189.234	861.918	0.656147	1.26006	288.012	891.199	0.961499	1.87397	152.448	2535.65	0.514132	2.47496
PI_552851	Photoperiod sensitive	Sweet	NA	NA	3.71	96.3449	1363.33	0.278959	0.673117	202.008	1840.88	0.415491	1.34521	339.249	2273.06	0.562099	2.17923	511.488	2360.62	0.657957	3.14754	701.202	2468.63	0.767937	4.15994	897.11	3174.83	0.939993	5.11247	1095.42	3729.67	1.19786	6.02468	1269.51	4055.81	1.48749	6.77882	1368.92	3690.53	1.80481	7.12362	1404.58	3155.3	2.11628	7.13759	49.7208	232.208	0.0791522	0.496061
PI_561840	Photoperiod Insensitive	Grain	NA	NA	5.41	101.76	1851.89	0.370939	0.84744	72.1363	1141.8	0.265342	0.645498	82.8189	1060.98	0.25145	0.556125	114.29	1257.72	0.269012	0.752253	144.091	1422.99	0.279608	0.914866	169.193	1715.76	0.315735	1.04329	182.413	2496.95	0.447836	1.08177	157.553	2715.1	0.454301	0.916319	119.295	2623.22	0.420904	0.679706	70.0281	1568.41	0.307463	0.391008	158.797	1671.76	0.362652	1.82723
PI_562730	Photoperiod Insensitive	Sweet	United States	Bicolor	9.04	839.624	5383.26	1.76702	6.19572	1590.82	6224.26	2.27724	11.0196	2483.34	7523.62	2.71613	16.495	3304.36	10037	2.92912	21.154	4251.94	13456.3	3.20238	26.1325	5320.71	18127.3	3.8422	31.2228	6832.2	22660.7	4.40917	38.3274	8533.05	27745.3	4.58844	45.9883	9857.05	33278.4	4.40995	53.5006	10890.1	40173.3	4.23563	60.2228	84.7684	1254.06	0.22909	1.67236
PI_562732	Photoperiod sensitive	Sweet	Mexico	Durra-caudatum	8.06	108.683	1447.42	0.31449	1.03092	99.5674	1298.23	0.281959	0.890349	118.666	1274.12	0.363293	0.971126	176.324	1587.91	0.435585	1.3399	287.307	2349.35	0.566366	2.04216	508.923	3534.15	0.782888	3.40114	740.821	4004.97	1.00477	4.71404	973.52	4083.85	1.26026	5.97327	1134.23	3493.14	1.52574	6.71493	1296.06	3071.54	1.8339	7.41228	45.2357	506.802	0.00339627	0.450393
PI_562781	Photoperiod sensitive	Cellulosic	Mali	Guinea	4.8	262.447	11253.6	1.91619	3.37998	266.353	7733.31	1.37352	3.28965	241.838	3373.25	0.692111	2.86387	166.362	1923.8	0.469413	1.91174	91.9932	1266.23	0.370295	0.989529	51.9693	516.199	0.175723	0.50413	88.5342	430.208	0.228042	0.783979	154.065	563.683	0.371436	1.33882	187.152	542.047	0.585413	1.62228	267.452	625.853	0.837187	2.22889	48.8841	2010.33	0.358096	1.46634
PI_562897	Photoperiod sensitive	Cellulosic	Burkina Faso	Guinea	6.52	221.883	2866.44	0.560498	3.22043	562.417	5364.15	1.08642	7.73588	965.915	7980.52	1.75154	12.7698	1337.73	8025.55	2.48706	16.7781	1742.52	8181.48	3.26619	20.6263	2166.86	10347.3	4.06853	23.957	2743.95	8683.94	4.83026	28.4917	3363.15	8809.86	5.51115	32.9993	3943.36	8592.98	5.93304	36.5179	4510.52	11073.7	6.2791	38.5931	104.862	430.241	0.0670442	1.50754
PI_562970	Photoperiod sensitive	Cellulosic	Nigeria	Guinea	3.76	681.837	3007.03	0.752457	4.73863	1110.09	4003.92	1.02048	7.35502	1627.55	5535.71	1.40408	10.3848	2162.77	7704.23	1.91458	13.3314	2787.4	10319.7	2.62617	16.5914	3555.74	13543.2	3.79311	20.5181	4519.26	16697.9	5.12493	25.1552	5587.09	20299.3	6.38075	30.0316	6715.6	24424.5	7.09459	34.8064	7889.43	29589.4	7.56675	39.478	248.314	1667.21	0.249662	2.64147
PI_562971	Photoperiod sensitive	Cellulosic	Nigeria	Guinea	6.405	810.06	3507.53	0.956592	6.35135	1665.66	4965.36	1.70163	13.0973	2592.88	6474.63	2.4952	20.2723	3323.69	7485.86	3.07292	25.6108	3979.64	8711.13	3.58476	30.066	4449.55	10729.4	3.99061	32.6152	4975.06	13129.8	4.50866	35.2201	5538.91	15766.5	4.99108	37.7053	6249.69	18217.5	5.37376	40.7204	6992.86	21140.4	5.678	43.6344	117.408	866.634	0.207141	1.95405
PI_562981	Photoperiod sensitive	Cellulosic	Nigeria	Guinea	6.225	1490.57	4868.98	2.24356	10.6639	2066.68	6016.86	2.89162	14.1827	2668.25	7557.69	3.49608	17.6468	3287.24	10476.7	3.96795	21.0022	3892.2	13629	4.38906	24.0867	4416.92	16477.4	4.77723	26.5286	4872.98	18223.4	5.1959	28.3664	5364.74	19895.2	5.59197	30.2122	6017.23	22282.1	5.98803	32.7852	6738.7	24814.4	6.31154	35.5893	196.734	1432.33	0.451338	1.83217
PI_562982	Photoperiod sensitive	Cellulosic	Nigeria	Guinea	6.16	1647.62	4950.26	1.75792	11.8968	2781.17	6891.44	2.71484	19.2339	3953.57	9160.3	3.62899	26.3997	4814.49	11583.1	4.07974	30.8418	5605.22	14893.8	4.46575	34.3521	6288.89	20094.1	4.87849	36.8452	7075.53	26197.3	5.81148	39.5648	8065.74	32813.6	6.75572	43.0245	9529.59	38594.9	7.31915	48.8736	11249	45160.1	7.72819	55.6512	216.869	1138.97	0.223769	1.9791
PI_562985	Photoperiod sensitive	Cellulosic	Nigeria	Guinea	8.54	1582.57	3931.93	2.03576	17.7738	2272.68	4710.08	2.71703	24.6511	2833.27	5905.36	3.34697	29.4837	3351.47	7266.05	3.95964	33.4427	3797.26	8201.13	4.54654	36.3786	4262.79	9256.96	5.07515	39.111	4860.97	10914	5.58172	42.6847	5580.05	12784.6	5.84265	46.8021	6301.99	15207.2	5.93977	50.6526	6824.48	18315.5	5.70228	52.7233	204.96	1453.09	0.393992	3.47769
PI_562990	Photoperiod sensitive	Cellulosic	Nigeria	Guinea	7.38	1724.32	7022.34	2.2018	13.0253	2360.93	8401	2.96816	17.5565	2986.52	9705.93	3.66047	21.8313	3562.3	11043.3	4.15916	25.4808	4132.02	12913.5	4.5417	28.7858	4663.5	16465.9	4.78919	31.3167	5249.17	20230.3	4.92975	33.8995	5832.27	23479	4.98743	36.2169	6369.96	24449.9	5.00046	38.0629	6897.99	24821.9	4.9705	39.6838	256.557	1716.8	0.405495	3.01648
PI_562991	Photoperiod sensitive	Cellulosic	Nigeria	Guinea	6.81	101.777	1524.5	0.279141	0.85004	243.045	3117.21	0.611145	1.92113	494.793	4894.72	1.12409	3.73417	950.006	5982.87	1.87094	6.87952	1488.68	6789.04	2.68917	10.4809	2101.96	7101.03	3.52606	14.3809	2619.25	6877.57	4.1671	17.4095	3066.72	6624.21	4.67763	19.8319	3362.99	6673.19	4.96753	21.1472	3602.69	7090.16	5.16395	22.0098	135.364	736.063	0.199776	1.58812
PI_562997	Photoperiod sensitive	Cellulosic	Nigeria	Guinea-caudatum	4.58	119.034	1394.54	0.18302	1.28823	130.18	1625.21	0.254204	1.36884	214.071	2108.45	0.46049	2.02669	460.589	3193.2	0.958211	4.0063	823.203	4372.7	1.66984	6.7918	1359.43	5353.66	2.70054	10.7357	1950.87	6742.14	3.83508	14.7118	2533.34	7896.17	4.92937	18.3937	2956.41	9821.42	5.73984	20.7554	3590.03	11620	6.34171	24.5735	152.237	1543.37	0.267821	2.29705
PI_562998	Photoperiod sensitive	Cellulosic	Nigeria	Guinea	7.23	1739.38	4621.05	2.41413	18.991	2782.54	6192.5	3.69711	29.2531	3771.36	7705.08	4.95224	38.4963	4265.04	8805.22	5.83104	42.1025	4615.31	9709.73	6.56751	43.8123	4828.94	9982.73	7.25503	44.0089	5396.69	11153.2	7.31522	46.969	6132.5	12891.3	7.37813	50.9941	7175.94	15621.8	7.68245	57.2166	8256.71	18846.4	8.01181	63.4242	195.878	368.53	0.307659	2.78748
PI_563002	Photoperiod sensitive	Cellulosic	Nigeria	Guinea	6.92	806.041	2995.1	1.28783	7.5631	1802.96	5019.88	2.63934	16.1382	2898.21	7698.14	4.13278	23.8477	3776.33	9529.08	5.43452	26.9294	4570.95	11170.1	6.39907	35.2203	5379.95	13791.7	7.0803	40.1933	5871.58	14803.8	7.46696	44.5805	6668.3	16905.4	7.75857	49.0439	7623.34	20170.4	8.2835	54.0624	8553.48	23882.3	8.13317	58.5113	171.86	639.634	0.248168	1.72288
PI_563006	Photoperiod sensitive	Cellulosic	Nigeria	Guinea	2.93	79.1277	2172.38	0.270535	0.785497	121.976	1851.01	0.320048	1.12925	292.061	1597.58	0.534834	2.38354	765.559	1996.72	1.19555	5.93015	1382.64	2902.5	2.03485	10.3817	2165.63	5148.01	3.087	14.2456	2326.72	5504.42	3.9339	14.0401	2343.47	5598.53	4.64153	13.7184	2335.34	5407.03	5.05005	13.3061	2326.91	5146.6	5.30544	12.9132	92.5385	237.872	0.0695299	1.08298
PI_563009	Photoperiod sensitive	Cellulosic	Nigeria	Guinea-caudatum	4.865	735.615	3763.25	1.0061	5.69603	1254.5	4829.24	1.66506	9.35125	1791.19	5858.09	2.3557	12.9804	2167.16	6297.14	2.8369	15.1035	2476.3	6781.03	3.20131	16.6	2699.67	7987.1	3.36379	17.4448	2891.27	9222.23	3.47056	18.0981	3092.55	10298.2	3.54029	18.7285	3387.71	10360.9	3.62225	19.8376	3716	10421.8	3.73574	21.0542	198.339	1720.13	0.326423	2.44065
PI_563020	Photoperiod sensitive	Cellulosic	Nigeria	Guinea	4.98	160.172	2412.74	0.491031	1.46764	657.041	2981.12	0.876644	5.40873	1337.44	3823.53	1.50545	10.6387	2222.52	4971.86	2.62397	17.1239	3143.38	6481.31	3.86582	23.5671	3867.55	8428.31	5.01309	27.9946	4477.76	10497.7	5.88173	31.1949	5045.63	12822	6.08214	33.757	5592.19	15159.1	6.14355	35.9804	6165.79	17937.2	6.18528	38.0831	142.775	1888.1	0.444336	1.42984
PI_563022	Photoperiod sensitive	Cellulosic	Nigeria	Guinea	6.53	137.505	1794.98	0.308894	1.27433	113.175	1691.03	0.226055	1.26038	113.399	1609.88	0.209636	1.20344	240.078	1899.05	0.400478	2.24748	490.074	2275.22	0.794731	4.24781	972.381	2692.91	1.59748	8.0684	1580.44	3997.98	1.99419	12.6205	2194.51	4965.26	2.24508	14.0209	2508.93	4587.52	2.5923	15.0343	2830.38	5186.87	3.04794	16.1914	167.067	1495.21	0.270194	3.18659
PI_563196	Photoperiod sensitive	Cellulosic	Kenya	Guinea-caudatum	7.46	1050.29	4697.48	1.78489	8.06707	1552.71	5119.88	2.71912	11.5578	2089.7	5471.49	3.5459	15.0746	2648.66	6581.41	3.93541	18.374	3191.98	8175.82	4.02946	21.3645	3756.53	10944.3	3.63736	24.3488	4095.37	12633	3.56223	25.7181	4321.28	13783.9	3.45716	26.2672	4359.27	13278.3	3.26348	25.6686	4406.84	12669.1	3.16541	25.0428	254.14	2232.24	0.548669	2.81809
PI_563222	Photoperiod sensitive	Cellulosic	United States	Kafir	13.29	1138.26	3462.81	1.79131	11.682	1871.5	5314.49	2.74798	17.615	2693.62	6843.53	3.69087	23.3192	3491.34	8380.01	4.35774	27.011	4304.39	10594.6	4.8839	30.149	5090.71	12438.7	4.70614	33.6064	5762.01	15818.9	4.46203	36.7551	6381.97	19935	4.35444	39.4243	6871.84	25360.4	4.92574	41.1486	7305.59	30432.4	5.69888	42.4014	88.5409	270.828	0.0860146	1.18667
PI_563329	Photoperiod sensitive	Sweet	Ethiopia	Durra-caudatum	8.73	1460.67	4714.43	1.63759	14.4464	2623.12	6224.35	2.7712	24.789	3837.06	7738.19	4.28756	34.956	4713.09	10044.7	5.71761	40.9274	5532.55	12300.5	6.99561	45.6326	6326.41	14262.3	7.90934	49.51	7324.23	16391.1	8.11884	54.4273	8390.22	21107.5	8.17378	59.4209	9543.92	27933.5	8.26301	64.6798	10715.7	35839.1	8.38655	69.1894	241.287	1854.72	0.41093	3.1355
PI_563330	Photoperiod sensitive	Sweet	Ethiopia	Durra	7.61	1244.42	3884.46	0.99329	13.0048	2453.22	6779.68	1.99717	20.5724	3763	9756.29	3.17539	27.2783	4782.99	13799	4.01838	32.1607	5738.54	15595.3	4.73217	36.8506	6503.37	17869.6	5.22136	40.4101	7619.74	23595	5.75236	48.6803	8910.97	31228.1	6.25782	57.7353	10601.9	40726.2	6.68427	66.6139	12297.1	51432.3	7.19125	74.7804	95.303	728.375	0.159208	1.19672
PI_563331	Photoperiod sensitive	Sweet	Ethiopia	Durra	11.23	2067.18	3729.87	2.39058	15.4296	3348.06	5904.67	3.60317	23.5277	4427.18	9661.87	4.72935	32.1436	5026.3	13060.6	5.34782	36.2231	5461.17	13903.8	5.70589	37.5478	5696.52	15773.8	6.07583	42.4642	6012.05	18865.2	6.59979	47.0448	6874.42	22840.7	7.00696	51.4713	7753.15	28414.8	7.42036	55.6292	8896.08	35637.7	7.78085	60.9931	332.892	3268.03	0.616558	4.32486
PI_563332	Photoperiod sensitive	Cellulosic	Ethiopia	Durra	9.88	139.603	3549.53	0.423468	1.34976	296.028	3463.32	0.802102	2.64018	567.883	3505.18	1.3489	4.81016	1032.16	3867.42	2.09852	8.42057	1823.14	4505.31	2.90301	13.016	2704.27	5492.2	3.68994	18.871	3413.41	6578.63	4.24039	23.1783	4078.61	7912.06	5.004	26.9257	4756.17	9436.98	5.37372	30.4589	5402.16	11429.5	5.58249	33.6263	141.473	605.249	0.203481	1.84489
PI_563338	Photoperiod sensitive	Cellulosic	Burkina Faso	Guinea	5.01	436.459	1820.57	0.501538	3.95289	1008.52	4131.09	1.16566	8.68948	1653.7	6583.24	1.97325	13.8463	2332.19	7939.11	2.85166	18.4945	3032.75	8824.04	3.64277	23.2683	3568.68	8750.74	4.15552	26.1541	4163.63	10098.7	4.5291	29.1239	4720.95	11911.7	4.74189	31.5788	5190.62	14090.7	4.78855	33.2646	5568.46	16238.9	4.85455	34.2481	116.956	1053.06	0.201778	1.74388
PI_563348	Photoperiod sensitive	Cellulosic	Burkina Faso	Guinea	5.775	1562.67	4999.35	2.32009	12.2248	2548.27	6498.74	3.36443	19.2944	3634.62	8415.74	4.40067	26.7888	4676.45	11019.1	5.25349	33.4735	5705.48	13910.3	5.93595	39.6565	6633.98	16720.1	6.35637	44.5823	7524.45	19833.5	6.43884	48.8801	8362.85	23251.2	6.3686	52.5625	9125.08	27354.6	6.15619	55.6545	9845.65	31698.9	5.97908	58.3049	211.723	1547.9	0.43684	2.19487
PI_563350	Photoperiod sensitive	Cellulosic	Burkina Faso	Guinea	4.24	881.208	4149.06	0.883544	7.68113	1664.95	6333.66	1.54572	13.8578	2524.36	8551.7	2.17839	20.3053	3246.96	9829.44	2.35795	25.1211	3936	11646.4	2.54803	29.2156	4528.94	15285.6	2.89591	32.1468	5163.02	20364.7	3.87016	34.9145	5912.13	25735.3	5.02997	37.9459	6982.29	30107.9	6.35635	42.4928	8183.53	34248.3	7.49616	47.4339	104.947	496.393	0.0921004	1.10312
PI_563355	Photoperiod sensitive	Cellulosic	Burkina Faso	Guinea-caudatum	5.19	86.5437	1423.13	0.296759	1.2076	242.067	2873.13	0.56363	2.85005	542.661	4339.12	0.961154	5.86525	1133.08	5008.47	1.55229	11.6144	1810.47	5490.47	2.22191	17.9365	2508.28	5545.35	2.91912	23.8206	3041.95	6028.54	3.53118	27.7235	3475.46	6532.75	4.06326	30.5024	3745.3	6836.98	4.42223	31.9221	3964.44	9420.27	4.69883	32.7795	138.138	1169.46	0.371767	1.95579
PI_564163	Photoperiod Insensitive	Grain	United States	NA	7.14	1151.75	4505.79	1.03139	11.3895	1798.98	4455.03	1.77612	17.0283	2447.31	4794.41	2.48852	22.3159	2923.48	5256.69	2.86708	25.3967	3357.24	5827.62	3.06531	27.7801	3811.33	6833.99	3.01541	30.2053	4224.23	8015.49	2.99864	32.1356	4605.62	9310.41	3.09431	33.6646	4880.89	10451.8	3.12609	34.3349	5184.61	11931.2	3.07237	35.0397	227.943	2706.11	0.638365	3.58971
PI_566819	Photoperiod Insensitive	Sweet	NA	NA	6.68	335.179	2686.89	0.734718	2.71144	877.524	3280.36	1.63041	6.86185	1567.65	3826.11	2.82204	11.8639	2279.92	5174.88	3.65291	16.932	2689.36	6505.66	4.26688	19.777	3039.23	7771.87	4.25188	21.5684	3360.18	7872.04	4.34053	23.0418	3677.56	8486.95	4.55003	24.3571	4036.99	10240.3	5.29033	25.8934	4425.73	12607.3	5.29076	27.5077	38.41	488.297	0.138375	0.380388
PI_569097	Photoperiod sensitive	Cellulosic	Sudan	Durra	6.08	992.783	1826.87	1.25062	9.46964	1713	3044.5	2.30068	15.2914	2499.47	4521.94	3.33663	21.1069	3190.33	5855.07	3.8554	25.1253	3870	7727.34	4.20478	28.5113	4491.4	10558.7	4.31869	31.3099	5165.54	15248.8	4.84247	34.1255	6013.27	20713.1	5.41602	37.5961	7344.52	26151.7	6.00419	43.5604	8827.32	31777.4	6.46099	50.005	83.4662	114.267	0.0829432	1.0093
PI_569148	Photoperiod sensitive	Sweet	Sudan	Durra-bicolor	4.805	151.526	2283.91	0.744389	1.37469	155.025	3654	0.842547	1.32127	173.391	5024.04	0.98076	1.41889	185.562	5802.28	1.03507	1.48043	180.497	4874.15	1.03972	1.39648	166.069	3421.86	0.722248	1.2349	141.624	1314.98	0.465139	1.01386	118.108	909.863	0.259343	0.808682	89.5741	903.391	0.204233	0.585722	84.3648	467.361	0.239497	0.537011	110.762	954.272	0.125589	1.71532
PI_569244	Photoperiod Insensitive	Sweet	Sudan	Durra-caudatum	8.47	669.588	2827.89	1.0657	5.84968	1426.48	4153.31	1.79961	11.9011	2289.19	5526.28	2.53041	18.5168	3122.57	6535.16	2.98106	24.295	3910.07	7777.95	3.31823	29.3484	4539.36	9893.18	3.48502	32.6764	5006.53	11861.2	3.71028	34.7334	5374.73	13744.5	3.93743	36.0188	5611.48	14809.3	4.48215	36.641	5838.86	16087.6	5.04974	37.1299	270.583	2765.93	0.597371	4.04067
PI_569264	Photoperiod sensitive	Cellulosic	Sudan	Caudatum-bicolor	8.8	356.135	2356.43	0.667661	2.91106	694.938	2621.51	1.13176	5.36516	1074.65	2950.93	1.66417	8.03236	1371.74	3314.2	2.18523	9.92569	1687.64	3946.75	2.67073	11.8046	2035.2	5245.76	3.03209	13.7229	2548.55	6754.79	3.29694	16.6724	3104.13	8483.39	3.51389	19.7867	3631.29	10223.2	3.6759	22.579	4144.52	12169.1	3.87461	25.1407	16.2831	-662.453	-0.0861723	0.107121
PI_569418	Photoperiod sensitive	Cellulosic	NA	Guinea-caudatum	6.39	335.76	1665.48	0.548318	2.09477	778.127	2287.47	1.03956	4.67111	1283.61	2908.9	1.59446	7.49468	1749.76	3315.8	2.12288	9.8191	2176.12	3890.78	2.56977	11.7715	2510.44	5403.08	2.81861	13.0385	2766.65	6500	2.80722	13.8658	2957.37	7510.79	2.67952	14.323	3045.56	8686.42	2.39728	14.9653	3123.06	9493.82	2.19555	15.4837	180.519	1645.9	0.454135	2.47193
PI_569419	Photoperiod sensitive	Cellulosic	NA	Caudatum	3.97	332.582	2844.3	0.879033	3.94758	814.21	5357.49	1.70206	9.05583	1340.04	7719.64	2.60382	14.4453	1744.77	8304.27	3.38608	18.2062	2084.94	8193.52	4.05065	21.0689	2244.27	6787.27	4.41787	21.8795	2450.34	6589	4.59125	23.0544	2694.99	6875.98	4.71316	24.3759	3076.48	8814.28	4.93927	26.672	3526.59	11398.4	5.27885	29.3441	16.9921	122.76	0.114277	0.262463
PI_569420	Photoperiod sensitive	Cellulosic	NA	Guinea-caudatum	4.84	784.041	9369.05	2.15492	5.62767	1086.67	13614.6	3.13249	7.5221	1392.57	17564.5	4.03053	9.29962	1579.27	17851.8	4.48	10.1353	1867.07	17710.2	4.79376	11.3663	2440.03	18696	5.02015	14.099	3328.12	21079.6	5.46465	18.3523	4287.37	23568.8	5.95676	22.803	5064.47	25405.5	6.58159	25.9889	5759.89	27048.2	7.13961	28.5505	131.298	955.673	0.218756	1.25861
PI_569421	Photoperiod sensitive	Cellulosic	NA	Caudatum	5.93	532.664	4566.79	0.847364	5.17082	1155.69	8009.65	1.90656	10.7219	1844.14	11185.4	3.13665	16.6416	2382.8	11924.8	4.31163	20.7401	2898.48	12236.7	5.37581	24.28	3373.41	12863.9	6.09523	26.9581	3901.13	14068.4	6.5831	30.1109	4414.39	15405.5	6.90361	33.0485	4775.83	15800.1	7.00277	34.8611	5142.65	16355.8	7.08187	36.5383	49.0173	193.707	0.0530569	0.744068
PI_569422	Photoperiod sensitive	Cellulosic	NA	Caudatum	4.05	318.81	1602.08	0.337364	2.43829	508.267	2167.85	0.603295	3.79591	754.346	2659.73	1.09036	5.56488	1014.84	2876.47	1.66262	7.34766	1356.92	3242.04	2.23507	9.67033	1725.03	3820.62	2.71404	12.0698	2016.8	4967.96	2.94417	13.7209	2197.39	5759.67	3.07734	14.4056	2328.63	6491.45	3.19068	14.6719	2440.36	6813.06	3.31356	14.8703	230.099	2893.45	0.547053	3.19478
PI_569423	Photoperiod sensitive	Cellulosic	NA	Guinea-caudatum	4.225	129.843	1845.32	0.481257	1.13781	238.709	2368.4	0.724343	1.97901	392.425	2847.39	1.01945	3.11777	605.575	2798.24	1.31948	4.60038	842.596	2707.61	1.61033	6.17022	1095.21	2933.5	1.87882	7.7093	1311.66	3496.18	2.06076	8.90982	1499.73	4082.89	2.2017	9.84826	1610.2	4372.07	2.31173	10.2256	1716.76	4691.1	2.42633	10.5262	106.191	1556.68	0.280504	1.35643
PI_569427	Photoperiod sensitive	Cellulosic	NA	Caudatum	4.95	49.4191	334.654	0.136373	0.514674	44.1878	586.833	0.197357	0.468745	41.9351	829.574	0.248699	0.447172	34.638	773.492	0.217788	0.35744	57.9082	769.956	0.189223	0.446437	161.804	1049.02	0.160585	1.00849	300.796	1529.48	0.260463	1.85944	459.426	2040.52	0.476099	2.87962	590.556	2439.36	0.916679	3.86137	751.287	2904.67	1.44521	5.02357	97.3632	677.873	0.125523	1.63196
PI_569435	Photoperiod sensitive	Cellulosic	NA	Guinea-caudatum	6.28	14.6824	385.505	0.191993	0.153301	15.6158	477.069	0.204804	0.165923	21.0741	592.936	0.226447	0.222773	9.57868	675.55	0.212972	0.139714	29.7022	918.476	0.235346	0.298931	116.163	1771.87	0.372152	0.996998	290.177	2638.21	0.640665	2.34869	518.841	3319.15	0.971235	4.04082	808.5	3207.98	1.35859	6.01996	1108.9	2921.55	1.74522	7.95878	185.618	2839.82	0.560907	3.15841
PI_569443	Photoperiod sensitive	Cellulosic	NA	Kafir-caudatum	5.695	329.536	3274.52	0.734259	2.86589	792.937	4940.38	1.49076	6.54391	1430.26	6897.19	2.4312	11.3092	2256.71	8093.68	3.44681	16.9449	3169.28	9495.38	4.39435	22.7633	4062.11	11309.8	4.98699	27.8479	4933.89	14950.1	5.47249	32.3607	5875.2	19502.4	5.85637	36.8308	6986.3	25175.5	6.24841	41.8308	8177.66	31021.6	6.53039	46.8817	154.214	1896.06	0.444856	2.06258
PI_569444	Photoperiod sensitive	Cellulosic	NA	Caudatum	2.66	122.098	1808.09	0.316691	1.04625	120.442	1788.59	0.302921	1.00214	127.475	1835.14	0.321931	1.02084	165.588	2140.76	0.455225	1.25358	215.313	2626.88	0.631752	1.56497	292.487	3743.64	0.907638	2.05278	309.974	4139.36	1.0027	2.1204	295.88	4046.3	1.0022	1.97622	206.637	2848.02	0.765979	1.36623	130.185	1484.19	0.58001	0.828989	187.367	8971.59	1.42717	2.57838
PI_569445	Photoperiod sensitive	Cellulosic	NA	Guinea-caudatum	5.15	6.05395	564.837	0.0328834	0.337708	208.759	1408.96	0.278848	2.43691	564.553	2636.51	0.755478	5.87509	1200.12	4321.56	1.69207	11.5072	1910.67	6096.48	2.73555	17.4674	2588.23	7532.02	3.72893	22.4488	3081.54	8600.44	4.40441	25.3161	3479.4	9485.65	4.88638	27.0906	3746	10037.5	5.10729	27.7666	3966.54	10675.8	5.20699	27.957	25.7974	159.835	0.0522747	0.230414
PI_569447	Photoperiod sensitive	Cellulosic	NA	Caudatum	3.58	128.518	3146.99	1.18864	1.06193	118.434	4170.08	1.69555	1.0073	319.018	4956.19	1.69616	2.48253	747.994	4814.07	1.41897	5.52733	1245.86	4871.94	2.25462	8.93678	1760.61	6173.59	2.9661	12.2019	2125.38	8493.38	3.35176	14.0838	2683.31	11226.5	3.63595	16.5265	3257.45	12406.3	3.93561	19.2164	3936.51	13377.9	4.53336	21.3273	112.201	1257.2	0.189309	1.24289
PI_569452	Photoperiod sensitive	Sweet	NA	Caudatum	7.03	368.025	2300.89	0.648236	2.16492	1074.13	3870.17	1.41894	6.01615	1991.67	5878.49	2.2797	10.8784	2891.22	7306.03	2.9231	13.0841	3361.44	9639.85	3.53564	14.5651	3831.92	13104.7	4.08876	15.8052	4531.97	15171	4.70426	17.8239	5239.52	17144.2	5.22411	19.7744	5814.19	19298	5.3242	21.1268	6270.45	21186.9	5.3527	22.0062	142.308	1230.24	0.409936	1.61783
PI_569453	Photoperiod sensitive	Cellulosic	NA	Guinea-caudatum	5.88	157.687	2330.39	0.501744	1.20515	318.192	3583.17	1.07848	2.45021	469.754	4707.26	1.7516	3.49515	578.862	4472.14	2.42496	4.19217	733.011	4330.35	3.03854	5.09739	1103.24	6598.27	3.44861	8.29148	1519.85	7661.34	3.83371	9.47326	1740.34	9778.79	4.29736	10.5665	2047.46	9501.75	4.48885	12.1855	2446.19	8806.9	4.7219	14.0507	51.7706	129.381	0.0524044	0.630577
PI_569454	Photoperiod sensitive	Cellulosic	NA	Guinea-caudatum	2.645	82.1989	1329.06	0.288286	0.792945	192.255	1931.84	0.473038	1.60151	393.733	3218.67	0.835865	3.09111	706.628	5123.19	1.38806	5.32555	1109.95	7029.08	2.07339	8.09474	1500.78	8294.75	2.68943	10.5841	1821.49	8427.91	3.09859	12.3855	1966.65	7536.82	3.34742	12.9439	2061.69	6621.76	3.47451	13.1354	2176.02	6044.62	3.50143	13.3599	93.2408	1462.93	0.232496	1.27664
PI_569457	Photoperiod sensitive	Cellulosic	NA	Caudatum	2.945	34.1527	675.533	0.152131	0.352986	37.9334	807.314	0.178708	0.387304	65.5144	977.677	0.240003	0.614839	144.945	1113.19	0.380455	1.2711	259.591	1303.59	0.556307	2.18259	455.26	1785.65	0.7894	3.67945	614.911	2148.39	0.984727	4.81472	739.222	2354.99	1.13966	5.64478	770.686	2234.95	1.19592	5.74742	755.5	2004.28	1.21604	5.49584	82.2065	1471.16	0.277808	1.38837
PI_569458	Photoperiod sensitive	Cellulosic	NA	Caudatum	6.165	170.827	669.825	0.237899	1.67758	277.15	1059.24	0.58822	2.82526	403.942	1442.45	1.01997	4.1174	541.36	1669.16	1.49956	5.31568	709.152	1885.69	1.95057	6.63125	922.464	2116.55	2.25432	8.13218	1158.64	2477.43	2.4375	9.68383	1413.54	2941.97	2.56494	11.2304	1662.48	3404.21	2.66138	12.5317	1924.69	4072.87	2.77137	13.7826	19.2366	63.3775	0.0180367	0.166463
PI_569459	Photoperiod sensitive	Cellulosic	NA	Caudatum	6.075	511.726	3041.39	1.07759	4.26853	892.888	4130.73	1.97148	7.07384	1338.89	5242.09	2.95695	10.186	1789.9	6155.58	3.8035	13.0283	2272.19	7668.42	4.584	15.8441	2774.64	10929.5	5.18633	18.5435	3327.09	14053.3	5.79777	21.2202	3883.31	16936.6	6.36511	23.6819	4403.95	17901.4	6.96162	25.6772	4901.58	18362.7	7.45866	27.3869	142.121	1055.73	0.230632	1.81302
PI_569460	Photoperiod sensitive	Cellulosic	NA	Caudatum	4.29	1155.46	2733.02	1.28612	12.5816	1735.88	4076.36	1.85982	17.8312	2326.09	6052.42	2.42783	22.688	2740.95	8323.53	2.78561	25.137	3181.82	11436.8	3.09478	27.3051	3786.5	16074.6	3.45996	30.5678	4559.22	21709.1	3.69173	34.8739	5348.78	27291.6	3.81009	39.1159	6009.22	31277.9	3.62927	42.217	6590.42	34555.1	3.41119	44.6307	142.782	-960.85	-0.103734	2.55405
PI_569886	Photoperiod sensitive	Cellulosic	NA	Guinea-caudatum	4.85	1424.5	3473.38	1.13849	9.50348	2305.06	5720.34	1.91002	14.6719	3209.67	7713.74	2.6613	19.6564	3873.1	8998.31	3.13659	22.7687	4521.02	10719.4	3.53786	28.0289	5145.5	13650.7	4.32426	32.0317	6070.45	18621.4	4.94134	35.7528	7181.44	24449.4	5.85588	38.2062	8679.22	30977.3	6.52402	41.0058	10217.9	36643	6.87387	46.571	115.66	825.781	0.209699	0.864097
PI_570031	Photoperiod sensitive	Cellulosic	NA	Guinea-caudatum	5.95	68.4642	1287.64	0.191223	0.561513	146.017	1818.16	0.27105	1.89445	353.474	2697.49	0.493948	4.13032	752.342	4662.58	1.11043	8.21012	1184.46	6792.27	1.8039	8.33888	1417.53	8394.19	2.42861	9.09313	1786.35	9232.58	2.75	10.9186	1978.5	9430.66	2.93974	12.5346	2061.87	8448.78	2.97855	12.4007	2120.33	7343.6	3.05392	11.9728	182.174	1052.89	0.233506	2.14081
PI_570038	Photoperiod sensitive	Cellulosic	NA	Kafir-caudatum	3.205	29.5324	127.689	0.0678928	0.251237	32.1101	250.769	0.06102	0.29694	57.1307	487.469	0.0762367	0.490288	143.485	983.273	0.154506	1.1038	274.451	1659.98	0.274757	1.9786	478.955	2698.67	0.431418	3.26853	680.138	3372.7	0.566214	4.46009	886.912	4005.2	0.794387	5.59953	1037.1	4481.11	1.30761	6.24435	1213.31	5149.59	1.90403	6.93663	22.6113	33.7344	0.0204836	0.323699
PI_570039	Photoperiod sensitive	Cellulosic	NA	Guinea-caudatum	6.64	96.8065	2531.96	0.546503	1.04468	310.668	5434.96	1.3969	2.9442	604.059	8633.35	2.33833	5.44195	872.217	10846	3.0324	7.66927	1260.94	12738.1	3.55381	10.5246	1822.16	13576.7	3.59146	14.1946	2738.72	14929	3.75643	19.821	3808.39	16770.3	4.26798	26.0317	4903.76	19387.8	4.16156	31.9152	6038.75	23087.5	4.03056	37.5257	40.0588	311.666	0.050399	0.314698
PI_570042	Photoperiod sensitive	Cellulosic	NA	Guinea-caudatum	3.42	31.1678	553.929	0.27199	0.242794	15.0134	371.719	0.243	0.219424	110.927	649.518	0.346314	0.988509	72.6828	1877.84	0.745649	0.700706	161.854	3350.2	0.987419	1.23977	616.951	2585.6	0.922996	4.34877	1268.57	5133.77	1.60994	8.58735	1950.73	6011.27	2.31882	12.8692	2428.52	6426.74	2.8326	15.4762	2798.23	6673.35	3.23855	17.2212	149.478	1802.78	0.347744	2.1099
PI_570071	Photoperiod sensitive	Cellulosic	NA	Guinea-caudatum	6.14	231.774	2417.21	0.543011	2.01666	506.433	3414.96	1.12372	4.20643	873.957	4346.63	1.82267	6.961	1344.31	4708.18	2.67421	10.1828	1898.88	5141	3.41962	13.723	2598.55	6112.32	3.83614	17.8237	3249.64	7757.44	3.73952	21.3028	3812.18	9515.17	3.40783	24.0066	4047.9	10436.9	2.79204	24.4899	4207.91	11588.7	2.28371	24.3678	20.8712	134.11	0.0273709	0.31115
PI_570073	Photoperiod sensitive	Cellulosic	NA	Guinea-caudatum	2.71	211.558	1280.76	0.39602	1.82903	385.661	1616.67	0.684551	3.26134	608.625	2228.83	1.03954	4.97189	872.13	3352.17	1.42133	6.70677	1161.82	4501.1	1.75527	8.4576	1501.17	5545.18	1.92232	10.3425	1817.96	5829.83	1.96411	11.9712	2096.13	5916.26	1.96909	13.2667	2226	5899.79	1.97624	13.5951	2345.29	6120.28	2.04675	13.7828	52.5846	859.707	0.166528	0.720718
PI_570074	Photoperiod sensitive	Cellulosic	NA	Guinea-caudatum	6.1	197.68	2883.26	0.468876	1.99493	152.315	2216.21	0.392143	1.53583	139.49	1634.08	0.376568	1.33491	249.23	2091.82	0.635749	2.11447	417.493	3186.72	1.04045	3.32695	696.212	5705.64	1.68991	5.3561	916.004	8653.17	2.35152	6.75751	1087.34	10755.9	2.94373	7.72952	1139.06	9697.86	3.2525	7.79251	1150.54	7651.49	3.43711	7.55384	194.466	1862.8	0.363055	2.61676
PI_570075	Photoperiod sensitive	Cellulosic	NA	Guinea-caudatum	4.55	493.222	2654.97	1.20826	5.10531	986.226	3684.67	1.87862	9.61089	1542.98	4702.27	2.51575	14.1617	2049.2	4992.55	2.81473	17.5884	2496.29	5370.49	2.97418	20.7268	2804.92	6023.99	2.93903	22.86	3073.26	8076.96	3.01166	23.6556	3186.99	10198.6	3.14801	23.2402	3008.77	11839.5	3.53135	20.9034	2648.88	12767.6	3.9051	17.5012	70.2718	727.068	0.242066	1.31682
PI_570076	Photoperiod sensitive	Cellulosic	NA	Guinea	5.08	208.381	1696.15	0.468373	1.81406	623.546	3337.85	0.980057	5.03662	1162.44	5166.71	1.63113	9.05158	1774	6154.34	2.24562	13.2937	2313.13	6833.33	2.83336	16.9705	2498.96	8270.38	3.32428	17.6917	2619.85	8452.19	3.72792	17.9065	2706.49	8623.99	4.03729	17.7926	2849.77	9305.55	4.20974	18.0464	3009.24	9963.8	4.25176	18.3334	150.074	1611.28	0.341783	2.35553
PI_570085	Photoperiod sensitive	Cellulosic	NA	Guinea-caudatum	5.065	248.95	2831.72	0.525445	3.30011	497.367	3151.86	0.815868	6.31297	810.531	3478.68	1.22157	9.79728	1164.82	4177.66	1.88172	13.231	1591.44	5272.46	2.57555	16.9336	2112.58	7339.68	3.20526	20.8904	2747.6	9363.36	3.55819	25.3923	3397.26	11330.9	3.77853	29.6431	3919.83	12601.8	3.88885	32.3383	4399.74	13660.8	3.9173	34.4213	303.011	12561.9	2.04885	6.22256
PI_570087	Photoperiod sensitive	Cellulosic	NA	Guinea-caudatum	4.86	33.6198	24.2561	0.0382103	0.268837	39.6735	251.457	0.1154	0.317458	94.187	876.772	0.340078	0.717948	221.237	2144.21	0.836506	1.63108	432.678	3631.91	1.49649	3.08662	790.046	5302.65	2.35843	5.484	1253.02	6173.94	3.20025	8.42434	1723.78	6635.53	3.99645	11.2899	2073.97	6290.13	4.59105	13.1746	2378.65	5975.61	5.06876	14.6292	141.917	1318.18	0.238826	2.36027
PI_570090	Photoperiod sensitive	Cellulosic	NA	Guinea-caudatum	5.43	903.251	5438.4	1.22739	6.44703	1474.53	7620.07	1.94149	10.2246	2035.39	9530.06	2.64738	13.7879	2382.43	10478.4	3.0422	15.6676	2661.72	11366.9	3.30561	16.9605	2910.71	13014.4	3.4189	17.9607	3195.2	14814.1	3.62825	19.1467	3451.23	16211.3	4.27699	23.6408	3617.91	15923.7	4.69173	25.702	3890.25	15279.3	4.89941	26.7416	201.681	1757.64	0.31293	2.82893
PI_570091	Photoperiod sensitive	Cellulosic	NA	Guinea-caudatum	5.44	122.384	3643.58	0.564327	1.29039	386.921	5076.47	0.918591	3.54266	753.242	2766.79	1.32844	6.60399	1224.07	4567.92	1.70018	8.39083	1607.44	7608.5	2.09607	10.1157	2027.01	10054.3	2.53892	12.7299	2417.57	11862.6	3.12087	15.2366	2835.13	12872.9	3.62529	17.458	3357.21	12093.9	3.79394	18.6341	3832.33	10915.7	3.84945	19.6015	215.773	2257.33	0.424315	3.70551
PI_570096	Photoperiod sensitive	Cellulosic	NA	Guinea-caudatum	4.65	208.514	1994.81	0.463986	2.50688	650.817	3391.4	1.17832	7.2139	1175.98	5647.37	2.09758	12.5147	1695.93	6759.27	2.9161	17.0676	2172.08	9619.65	3.24866	20.7973	2474.19	12752.8	3.1079	22.3387	2706.09	14546.8	2.82701	22.9844	3161.47	15807.9	2.59017	23.3214	3529.19	15491.8	2.7691	24.3781	3926.45	15467.7	3.25717	25.7425	47.6977	842.891	0.183162	0.834913
PI_570106	Photoperiod sensitive	Cellulosic	NA	Guinea-caudatum	5.56	597.981	3141.74	1.21927	4.95289	1129.87	4862.44	2.15182	8.97668	1719.16	6607.03	3.12473	13.3389	2222.69	7576.36	3.82558	16.7641	2669.16	8212.82	4.36723	19.5605	2965.21	8128.86	4.63568	20.9809	3210.71	8176.19	4.79467	21.8792	3477.13	8722.71	4.91715	22.7619	3894.89	10935.3	5.1199	24.6179	4389.16	13760.8	5.40145	26.8558	180.006	1979.12	0.41203	2.68971
PI_570109	Photoperiod sensitive	Cellulosic	NA	Guinea-caudatum	5.57	970.282	5954.61	1.22461	15.0267	1347.95	8344.08	2.00887	19.3069	1728.09	10672.4	2.80903	23.0713	2038.74	11280.6	3.26981	25.1632	2360.42	11821.5	3.57216	26.9123	2752.44	13886.6	3.61381	29.2337	3185.52	16346.3	3.79232	31.6999	3644.74	18438.8	4.01606	34.1542	4091.59	18066.7	4.46189	36.3052	4592.43	17751.1	4.86443	38.6521	112.192	511.04	0.173445	2.73352
PI_570114	Photoperiod sensitive	Cellulosic	NA	Guinea	7.08	259.208	1967.98	0.410487	2.11322	689.23	3364.7	1.03752	5.37123	1199.6	4760.48	1.69811	9.27176	1790.92	5373.63	2.46185	13.3749	2361.34	6112.93	3.35958	17.0914	2779.99	8156.49	3.77244	19.3476	3129.23	9480.55	3.77273	20.9808	3634.56	10981.7	3.67795	22.3743	4241.6	13625	3.79168	25.1241	4856.77	17602.8	4.03839	27.7297	17.197	87.6184	0.0161541	0.197297
PI_570145	Photoperiod sensitive	Cellulosic	NA	Guinea-caudatum	5.655	495.105	2786.59	0.84767	4.98076	865.848	3316.42	1.4354	8.18473	1349.69	4110.48	2.18761	12.2331	1963.57	5073.87	3.10253	17.087	2620.07	6194.49	4.00575	22.0215	3269.61	7242.32	4.75982	26.489	3830.16	8785.27	5.21712	29.8402	4327.03	10685.5	5.48726	32.4287	4689.79	13357.1	5.49089	33.857	5030.33	16322.2	5.43937	34.9448	212.717	1636.55	0.318864	3.44456
PI_570254	Photoperiod sensitive	Cellulosic	NA	Caudatum	4.69	344.808	1958.67	0.856381	3.11767	750.184	2972.98	1.52686	6.39948	1226.29	4088.65	2.25106	10.0495	1708.4	5220.29	2.86464	13.2906	2172.37	6173	3.38432	16.1498	2532.13	6604.67	3.71589	17.9701	2832	6798.82	3.92108	19.3087	3094.21	7141.59	4.03916	20.2939	3295.2	8092.63	4.06361	20.859	3512.38	9648.54	4.08696	21.4457	91.7317	784.041	0.199882	0.955389
PI_570371	Photoperiod sensitive	Cellulosic	NA	Guinea-caudatum	4.69	118.086	1656.01	0.309253	1.19898	281.422	2149.56	0.648155	2.48356	608.516	2761.93	1.27257	5.09578	1115.81	3627.89	2.08319	8.94985	1830.46	4839.13	2.96801	14.037	2652.9	6454.7	3.70403	19.4867	3496.4	8344.1	4.16984	24.6193	4322.2	10502.4	4.40562	29.1729	5119.74	13089.9	4.64972	33.1556	5926.07	17191.2	4.88268	36.7675	125.837	1363.04	0.332756	1.96176
PI_570373	Photoperiod sensitive	Cellulosic	Sudan	Guinea-caudatum	3.67	52.605	398.167	0.132154	0.507385	201.325	591.881	0.32463	1.6784	429.455	1081.88	0.636121	3.41019	762.403	1757.95	1.09502	5.79923	1148.09	2827.33	1.62277	8.45092	1564.12	4803.69	2.19019	11.1023	1954.45	6756.53	2.71549	13.402	2300.68	8333.74	3.1409	15.2733	2502.09	8352.03	3.27919	16.0742	2664.46	8156.54	3.31246	16.5115	121.75	1441.5	0.274509	1.85137
PI_570388	Photoperiod sensitive	Sweet	Sudan	Guinea	7.095	1780.39	4506.89	2.11962	13.6024	2364.32	5835.98	2.55952	17.1767	2948.55	7722.7	2.91993	20.4771	3454.98	11001.2	3.24688	23.0255	4005.39	14634.9	3.5036	25.6031	4666.16	17851.3	3.72784	28.6283	5543.9	21042.5	3.68335	32.7876	6485.22	24211	3.55045	37.1516	7372.32	27281	3.31589	41.0167	8234.03	30686.3	3.16827	44.5823	262.522	1423.63	0.38126	3.13789
PI_570400	Photoperiod sensitive	Cellulosic	NA	Guinea-caudatum	3.72	67.5755	1790.44	0.394284	0.617174	371.295	2416.79	0.725002	2.59432	804.587	3402.23	1.13657	5.28545	1409.74	5239.87	1.62166	8.82276	2022.98	7302.49	2.09419	12.2358	2512.2	9757.49	2.46461	14.5731	2780.75	10977.7	2.6561	15.451	2904.43	11371.8	2.75796	15.4307	2848.48	9938.82	2.77061	14.4906	2730.3	8372.78	2.77365	13.2243	135.738	1568.18	0.351225	1.48656
PI_576399	Photoperiod Insensitive	Sweet	Sudan	NA	4.06	759.921	3555.98	1.22317	8.00782	1252.84	6190.66	2.05991	12.0334	1950.38	9077.64	2.93109	17.0936	2379.61	11451.2	3.5015	19.8609	2817.18	13601.8	3.37624	22.166	3323.98	15409	3.43422	24.4814	3874.85	17406.1	3.82149	27.8703	4122.41	19496.7	3.76748	28.8293	4402.54	21594.5	4.00422	31.3588	4703.96	21391.3	4.01707	33.3616	114.283	313.924	0.180874	1.11498
PI_576401	Photoperiod Insensitive	Grain	India	NA	8.06	738.897	1834.46	1.09488	5.35032	1214.84	2709.21	1.55669	8.50996	1828.31	4119.44	2.1392	12.5002	2644.36	6383.56	2.96217	17.8899	3563.03	9393.74	3.88455	23.6682	4580.6	14056.7	4.94823	29.5686	5461.26	18059.9	5.79273	33.8439	6324.1	21573.2	6.45381	37.4979	7120.88	23095.9	6.67126	40.3458	8016.92	24658.5	6.75427	43.4408	200.46	11546.5	2.19148	2.61644
PI_583832	Photoperiod Insensitive	Sweet	NA	NA	7.55	128.794	1017.25	0.148167	1.03669	128.69	1320.2	0.242226	0.839898	139.638	1838.35	0.33703	1.06834	351.909	2464.49	0.586322	3.1005	760.779	3229.51	1.34395	6.28932	1455.37	5401.1	2.36227	11.4258	2217.23	6469.31	2.41914	16.5472	2680.03	7038.05	2.41468	17.8367	2902.86	7490.68	2.41588	18.6147	3157.77	8202.78	2.53116	19.494	94.019	1111.53	0.176781	1.75065
PI_585406	Photoperiod Insensitive	Cellulosic	Nigeria	Guinea	6.01	139.422	768.368	0.107515	1.4872	106.359	1472.41	0.173533	1.1732	118.323	2225.24	0.334854	1.25304	203.1	2349.07	0.602125	2.01042	448.801	2441.45	1.04387	4.02013	993.989	2187.52	1.7542	8.38402	1771.31	3306.37	2.832	14.3902	2689.57	5066.8	3.94441	21.1621	3651.54	7215.3	4.79686	27.6106	4646.64	9667.89	5.38936	33.8284	128.306	2332.11	0.331167	2.1666
PI_585448	Photoperiod sensitive	Cellulosic	Ghana	Guinea	3.4	250.708	1345.54	0.520239	1.88205	896.969	1998.62	1.21337	6.27027	1719.54	3018.19	2.11083	11.6879	2645.74	4210.04	3.21281	17.4478	3566.72	5564.66	3.94741	22.8721	4147.67	6884.27	4.29223	26.2666	4703.68	8091.63	4.4519	28.9771	5199.18	9847.76	4.47147	31.2803	5513.24	12160.9	4.29152	33.7076	5800.47	13334.7	4.10355	36.2242	145.423	1237.91	0.28216	1.85499
PI_585452	Photoperiod sensitive	Cellulosic	Ghana	Guinea	4.58	275.822	2144.84	0.439883	2.54205	765.63	3231.61	0.947477	6.5521	1370.44	4414.66	1.62896	11.3617	2012.7	5247.09	2.53876	16.1864	2636.47	5973.51	3.4276	20.6071	3053.57	6259.92	4.08319	23.0095	3474.83	7146.63	4.41806	25.1752	3893.76	8247.05	4.56628	27.0883	4406.48	9626	4.50444	29.4621	4880.41	10996.4	4.52295	31.4449	221.466	1884.79	0.557218	2.78
PI_585461	Photoperiod sensitive	Cellulosic	Ghana	Guinea	8.16	247.444	1550.34	0.331734	2.26534	816.859	3637.48	0.870965	6.89226	1525.96	6143.63	1.52396	12.3994	2285.9	8246.56	2.12671	17.711	3049.13	10418.7	2.71344	22.6517	3637.2	12412.5	3.13228	25.7697	4188.79	16031	3.74737	28.363	4787.54	20006.7	4.47635	30.9051	5527.54	23871.4	5.52425	34.0691	6410.19	27837.5	6.61351	37.7649	160.402	1209.77	0.354172	3.09071
PI_585467	Photoperiod sensitive	Cellulosic	Ghana	Guinea	4.72	217.595	1285.11	0.457315	1.39685	530.865	2527.84	0.754523	5.00396	1041.79	3970.85	1.11444	9.52185	1601.29	5064.59	1.74712	14.1716	2142.86	5894.63	2.43216	18.4219	2510.92	6094.83	2.96016	20.7081	2830.68	6448.31	2.76927	22.4471	3086.88	6923.78	3.16076	23.6061	3255.77	7742.46	3.5161	24.2478	3378.4	8653.22	3.80956	24.5108	151.613	1301.11	0.247144	1.45954
PI_585577	Photoperiod sensitive	Cellulosic	Burundi	Durra-caudatum	7.13	47.5793	637.413	0.245119	0.352208	36.2806	904.369	0.42657	0.418166	194.938	1445.29	0.890305	1.49961	726.902	2826.03	1.37989	5.01848	1383.94	4557.44	1.76715	9.2295	2164.17	6702.25	1.74665	13.9936	2668.97	8094.81	1.98243	16.7281	3086.6	9417.48	2.80279	18.6868	3308.96	10484.4	3.32107	19.3212	3638.8	12020.9	3.62739	20.3233	172.212	1608.2	0.314727	1.84389
PI_585608	Photoperiod sensitive	Cellulosic	Rwanda	Caudatum	6.7	731.711	2652.14	0.831529	7.0629	1280.37	3627.15	1.19439	11.881	1788.54	4631.03	1.63918	16.6583	2086.02	5500.9	2.17101	19.066	2460.59	6675.99	2.8914	21.8973	2988.86	7248.05	3.60993	24.5149	3652.33	7982.12	4.2213	28.0788	4226.8	8908.06	4.59862	31.397	4596.8	9793.26	4.83491	33.0904	4921.06	10976.4	4.89869	34.2971	118.41	2179.06	0.335193	2.4515
PI_585954	Photoperiod sensitive	Cellulosic	Togo	Guinea	4.19	275.637	875.006	0.377058	2.17705	540.228	1792.42	0.746909	4.10558	810.915	2870	1.15461	6.0253	983.707	4007.85	1.50398	7.10613	1107.98	4987.74	1.79609	7.77462	1149.51	5618.78	1.93619	7.81466	1207.71	5742.68	2.06199	7.98024	1269.57	5522.13	2.20384	8.13607	1363.05	4723.81	2.42976	8.42371	1458.06	3882	2.68907	8.70287	91.868	239.16	0.0726942	1.1207
PI_585961	Photoperiod sensitive	Cellulosic	Togo	Guinea	7.89	1326.69	3155.61	1.66219	10.5295	2172.95	4590.93	2.65639	16.5282	3028.47	6083.74	3.68736	22.2648	3898.39	7743.45	4.58189	25.9516	4761.44	9923.07	5.37636	30.7124	5560.1	12596	5.72721	34.708	6284.94	15723.9	6.13151	38.1139	6930.59	19191.1	6.56641	40.8775	7434.11	23196.8	6.76466	42.6367	7858.12	26945.6	6.65091	43.8413	173.04	1098	0.430545	1.63046
PI_585966	Photoperiod sensitive	Cellulosic	Togo	Guinea	6.275	94.7152	787.024	0.335911	0.896966	289.424	1474.76	0.590947	2.51881	596.504	2563.43	0.939648	4.95498	1083.82	4311.84	1.35812	8.67614	1640.97	6093.65	1.86366	12.7309	2220.88	7512.69	2.49703	16.5986	2753.17	8460.46	3.24016	19.7417	3253.4	9083.4	3.97536	22.4126	3698.06	9186.59	4.56336	24.5221	4106.66	9376.17	5.04131	26.2297	40.3696	40.005	0.013043	0.593327
PI_586443	Photoperiod Insensitive	Sweet	Hungary	Guinea-caudatum	7.94	1320.78	4652.1	1.77893	12.1384	2190.26	5684.52	2.9451	18.1306	3071.1	6617.81	3.70628	23.7479	3947.13	7580.51	4.02108	27.2735	4646.55	8763.29	4.28455	29.9076	5012.11	10220.6	4.61521	32.2122	5268.77	12752.3	4.63751	33.5571	5445.89	15744.1	4.63154	35.1231	5528.68	19387	4.89695	37.5401	5745.4	22942.5	5.34011	39.9896	116.609	241.159	0.173951	1.26717
PI_586499	Photoperiod Insensitive	Sweet	South Africa	Kafir-caudatum	7.22	790.064	1766.36	1.06085	6.54007	1331.33	2629.5	1.76326	10.5947	1898.38	3580.87	2.77019	14.6132	2360.45	4483.72	3.73496	17.4069	2929.13	5494.61	4.64223	20.7817	3375.25	6710.64	5.37676	23.0728	3850.62	8107.78	6.06827	25.4415	4336.75	9641.52	6.35972	27.7587	4926.84	11015.1	6.26447	30.7366	5503.2	12714.1	6.24626	33.5094	45.715	160.298	0.0771443	0.375256
PI_586541	Photoperiod Insensitive	Sweet	Australia	Caudatum-bicolor	7.93	85.697	1053.19	0.168466	1.03616	80.4732	1135.96	0.209966	0.887478	109.537	2204.47	0.46968	1.06462	328.393	3625.54	0.957025	2.88208	609.25	4911.08	1.44671	5.0955	961.619	5298.72	1.78581	7.66715	1247.07	4822.28	1.89839	9.80643	1537.65	5112.51	1.94591	12.4134	1860.4	5869.37	2.02465	14.5044	2005.71	6293.55	2.17372	15.0902	117.752	703.263	0.208274	1.24112
PI_593916	Photoperiod Insensitive	Grain	NA	NA	7.575	6.9108	290.943	0.0947511	0.097515	6.45393	215.354	0.142662	0.0856926	67.8649	467.191	0.276418	0.512995	241.587	1235.37	0.51421	1.72283	487.397	2346.63	0.82818	3.37486	815.076	4073.61	1.22235	5.50307	1194.55	5634.13	1.71606	7.818	1605.7	6829.33	2.21041	10.1855	2038.14	6552.76	2.60089	12.4422	2461.26	6066.88	2.91293	14.4989	143.442	2218.44	0.494524	2.08503
PI_619807	Photoperiod sensitive	Sweet	Uganda	NA	8.65	165.192	2917.2	0.531619	1.70806	148.214	2750.71	0.478473	1.52621	129.374	2469.54	0.410582	1.33564	194.092	1565.83	0.323699	1.66425	396.417	2156	0.621641	3.19009	713.377	4013.65	1.17643	5.54235	1154.58	6060.2	2.10483	8.60365	1734.07	7939.76	3.15977	12.3928	2526.33	8322.02	4.26926	17.2491	3413.26	8710.73	5.23876	22.4257	152.685	355.076	0.269232	2.13408
PI_619838	Photoperiod sensitive	Cellulosic	Uganda	NA	5.58	426.11	2917.53	1.09254	4.6783	1007.96	4189	1.95961	10.2041	1685.98	5366.4	2.86082	14.9073	2336.06	6096.75	3.02752	17.5463	2951.12	6743.29	2.83301	19.9065	3403.59	7466.55	3.64232	22.1009	3809.39	10620.7	4.42302	24.5159	4184.94	13992.6	4.99746	26.9784	4875.62	14551	5.01702	29.6409	5635.9	14384.6	4.9984	32.4806	192.836	2358.31	0.501447	2.86364
PI_620072	Photoperiod sensitive	Cellulosic	Uganda	NA	5.25	243.73	1972.98	0.302867	2.08039	470.804	2565.98	0.383149	3.74937	730.85	3314.85	0.514225	5.6	952.111	4118.92	0.734576	6.99858	1146.59	4901.55	0.996821	8.1006	1280.06	5616.1	1.29018	8.62291	1368.68	6173.87	1.50637	8.81362	1406.16	6361.77	1.7005	8.67255	1340.13	5597.33	1.88268	8.01032	1275.05	4754.78	2.04135	7.36351	161.275	1729.09	0.314288	2.32131
PI_620157	Photoperiod sensitive	Cellulosic	Uganda	NA	8.5	775.52	2840.46	0.621785	5.56231	1212.77	4018.94	1.20434	7.9854	1655.48	5236.27	1.80756	10.4482	2011.17	6481.86	2.08171	12.2534	2359.97	7646.84	2.26106	13.8664	2674.81	8698.54	2.30248	15.0995	3097.29	9456.82	2.34439	16.7641	3409.04	10146.4	2.2159	18.3351	3634.92	10702.3	2.50043	19.4588	3864.35	11416.5	2.77511	20.5491	126.298	553.204	0.182859	2.03818
PI_641821	Photoperiod Insensitive	Cellulosic	NA	NA	9.16	214.399	2292.33	0.61685	2.3823	415.933	2725.83	0.844967	4.32906	762.695	3169.67	1.213	7.58945	1156.92	3760.86	1.64951	11.1427	1480.21	4624.1	2.11894	13.7449	1829.61	5689.43	2.5933	16.3001	2255.62	6790	3.08	19.2259	2794.39	8004.23	3.48508	22.7799	3342.65	9449.07	3.73497	26.1896	3789.18	11366.2	3.56773	28.3934	151.208	773.349	0.144474	2.38793
PI_641824	Photoperiod Insensitive	Sweet	NA	NA	6.72	81.5907	1186.26	0.402379	0.844381	217.922	1711.63	0.496035	1.96269	478.004	2360.42	0.945617	4.02644	957.45	2614.91	1.59605	7.72643	1505.53	3417.31	2.28331	11.7831	2036.25	4370.45	2.85102	15.3373	2498.02	6199.56	3.36122	18.0741	2923.84	7727.32	3.73634	20.3334	3321.57	7246.43	3.84305	22.2358	3673.73	7577.78	3.79268	23.7026	178.75	1735.2	0.283018	2.02843
PI_641834	Photoperiod Insensitive	Sweet	NA	NA	7.9	688.362	4886.32	1.21072	7.29167	1159.47	5881.18	1.86993	11.7634	1678.5	6713.27	2.55541	16.4959	2144.17	7203.26	3.14011	20.3407	2595.06	7664.51	3.67143	23.7515	2995.71	8595.63	4.13427	26.3536	3430.88	9206.85	4.51621	28.9947	3868.53	9946.03	4.80439	31.4295	4298.89	11080.9	4.91855	33.6279	4710.6	12631.4	4.96435	35.5141	292.955	3217.35	0.548753	5.81096
PI_641836	Photoperiod Insensitive	Sweet	NA	NA	7.62	59.0124	657.588	0.154065	0.615832	150.492	2108.21	0.412318	1.37004	128.77	2330.38	0.376965	1.14051	209.369	2350.8	0.390115	1.68435	386.381	2581.8	0.496576	2.86974	750.4	3550.37	0.838973	5.30695	1193.98	4379.71	1.29162	8.10899	1642.01	5118.95	1.77597	10.8144	1936.8	5306.34	2.18707	12.2885	2187.84	5511.46	2.31645	13.3661	191.725	1398.34	0.250236	2.80725
PI_642998	Photoperiod Insensitive	Cellulosic	NA	NA	9.68	508.868	2856.51	1.0001	4.42566	764.228	2767.45	1.25732	8.10463	1187.81	2921.69	1.55635	12.2412	1591.49	4055.37	1.94614	15.8442	1991.83	5210.95	2.36049	19.1348	2327.09	5978.4	2.80183	21.3624	2675.62	6232.93	3.22597	23.5076	3021.51	6626.35	3.52864	25.4204	3354.97	8139.59	3.45002	27.0419	3662.81	9779.22	3.25265	28.3123	128.585	37.0725	0.0937092	1.31473
PI_643008	Photoperiod Insensitive	Sweet	NA	NA	6.37	88.7063	1686.99	0.298455	0.896182	391.496	2974.16	0.637848	3.17027	868.973	3172.09	1.11261	6.63893	1627.53	4463.39	1.77616	11.9747	2012.74	6583.58	2.18199	13.1463	2250.24	8483.9	2.34603	14.1842	2433.04	9141.57	2.42294	15.4772	2580.47	9114.22	2.43968	15.9657	2649.11	8181.59	2.51454	15.2572	2722.31	7279.29	2.6687	15.2168	181.336	1163.13	0.219149	2.16312
PI_643016	Photoperiod sensitive	Sweet	NA	NA	5.365	1094.93	3054.28	1.20917	10.8682	2003.04	4310.37	2.23374	19.0132	2939.11	5560.54	3.29643	26.9682	3583.84	6428.89	4.08895	31.4415	4134.86	7424.49	4.71607	34.6229	4577.21	8928.81	5.10964	36.6056	5068.81	10667.8	5.2935	38.9277	5628.15	13073.4	5.34461	41.4824	6388.29	16798	5.25635	45.2603	7239.07	21383.9	5.17178	49.2861	197.156	2256.9	0.499065	3.26729
PI_646242	Photoperiod sensitive	Cellulosic	Uganda	NA	5.68	174.383	2782.68	0.503442	1.9166	282.94	2785.76	0.531689	2.10557	472.507	4549.68	0.914709	3.35101	819.405	7374.19	1.52312	5.58645	1251.32	10266.1	2.21037	8.26523	1799.19	13223.5	2.97943	11.506	2319.13	14010.2	3.58412	14.3018	2778.67	13598.5	4.07108	16.5873	3046.4	11180.7	4.33186	17.6167	3251.18	13153.7	5.19425	20.3164	114.251	555.207	0.0950357	1.14577
PI_646251	Photoperiod sensitive	Cellulosic	Uganda	NA	4.08	264.666	2677.41	0.598896	1.84826	503.426	3245.21	1.18518	3.39028	850.952	4150.68	1.90081	5.52772	1349.67	5271.43	2.61755	8.38213	1920.66	6386.31	2.97268	11.482	2563.53	7350.44	3.43487	14.7213	3159.72	8510.41	3.52952	17.5319	3723.58	9699.09	3.56305	19.9887	4126.3	10645.3	3.82219	21.3962	4533.51	11684.9	4.07288	22.6293	191.42	592.537	0.246571	1.57487
PI_646266	Photoperiod sensitive	Cellulosic	Uganda	NA	8.96	35.5219	587.008	0.188641	0.361442	198.596	1836.31	0.43785	1.6323	476.065	3525.83	0.956011	3.82822	1009.37	5199.02	1.8173	8.55317	1728.5	6862.98	2.69845	14.081	2547.18	8224.33	3.47303	19.8341	3338.93	9682.3	4.15693	24.7533	4110.27	9560.58	4.66629	29.1165	4769.83	10838.2	4.85609	32.4325	5402.93	12714.5	4.88962	34.9625	124.396	1271.82	0.245308	1.96049
PI_651493	Photoperiod Insensitive	Sweet	NA	NA	6.57	297.136	1219.19	0.569282	2.3839	545.894	1645.65	0.845421	4.19905	835.044	2246.02	1.13899	6.2035	1092.03	3165.59	1.37092	7.80956	1379.28	4254.33	1.66139	9.44495	1747.78	5630.73	2.15813	11.4038	2186.8	7200.46	2.7637	13.5714	2612.96	8609.19	3.32669	15.5043	2890.83	9293.67	3.61799	16.408	3159.55	9799.91	3.76669	17.1514	49.8033	372.642	0.115971	0.601676
PI_651496	Photoperiod Insensitive	Sweet	NA	NA	7.11	114.866	2057.94	0.351129	1.18024	413.794	3202.35	0.712659	2.68984	846.282	4296.84	1.16566	5.27723	1339.93	5453.69	1.6855	8.15506	1887.84	6419.25	2.50311	11.1987	2427.9	5635.4	3.06309	13.9255	3042.84	6681.35	2.99813	16.8599	3655.76	8555.7	3.10466	19.6281	4017.94	11405.1	3.47529	21.7054	4180.89	13673	3.58945	23.4888	120.768	36.6515	0.0861086	1.19665
PI_653616	Photoperiod Insensitive	Sweet	NA	NA	8.9	2213.32	4922.48	2.58358	18.5838	2973.53	6606.49	3.20062	23.9391	3677.7	8692.79	3.7306	28.4436	4128.37	11224.6	4.24333	30.7298	4663.54	14593.7	4.71754	33.2546	5536.17	19617	5.29349	37.8963	6766.79	25252.5	5.44731	44.577	8081.74	30872.1	5.4919	51.5585	9237.83	35550.8	5.47263	57.2145	10287.7	39667.6	5.52031	61.9748	312.001	2837.88	0.620928	3.46967
PI_653617	Photoperiod Insensitive	Sweet	NA	NA	6.36	349.912	4503.53	1.0687	3.18589	840.318	6456.16	1.90753	9.24052	1605.49	7993.23	2.80059	16.8718	2457.57	7833.28	3.49849	24.5189	3259.09	8885.13	4.43908	31.1587	3736.94	9862.68	4.95538	33.9047	4088.59	10510.5	5.43611	35.3431	4398.16	11454.9	6.02679	36.1564	4754.36	13178	6.39897	37.4221	5175	15928.7	6.62301	39.0307	133.488	2033.49	0.332272	2.57296
PI_655972	Photoperiod Insensitive	Cellulosic	NA	NA	6.86	469.497	3329.66	0.643387	3.59926	904.787	3941.08	1.16867	6.66589	1423.91	4305.43	1.7513	10.2057	1930.59	3702.48	2.31507	13.391	2447.94	4443.69	2.72798	16.4367	2952.04	5286.76	2.70053	19.0974	3465.49	6171.85	2.47658	21.6937	3968.93	8692.29	2.67459	24.088	4411.38	10850.2	2.91548	26.0198	4865.86	13107.9	2.98978	27.8892	218.079	2690.86	0.528375	2.492
PI_655981	Photoperiod Insensitive	Cellulosic	Mali	NA	6.7	369.55	4229.54	1.5219	3.04351	1048.53	4882.18	1.59716	8.15277	1876.92	4554.97	2.61049	14.1893	2727.7	5960.36	3.6354	19.9623	3588.58	7506.17	4.55084	25.4812	4325.94	9349.05	5.1766	29.572	5062.35	11301.9	5.43562	33.5956	5744.19	13107.5	5.43727	37.099	6292.94	13925.1	5.04837	39.6686	6775.86	14800.1	4.62129	41.642	235.076	2838.77	0.432541	2.89256
PI_655983	Photoperiod Insensitive	Sweet	NA	NA	6.09	587.624	3288.24	0.950003	3.8505	1047.32	3684.23	1.35302	6.61322	1541.08	4161.99	1.79702	9.47007	1952.58	4441.49	2.24234	11.6041	2319.85	4656.19	2.60527	13.3444	2617.9	5054.35	2.71986	14.5418	2848.71	5723.49	2.70005	16.3621	3031.96	6461.83	2.94492	18.1635	3136.37	6930.41	3.05828	19.6926	3246.61	7668.08	3.05574	20.9473	265.245	3332.33	0.479508	4.23941
PI_656015	Photoperiod Insensitive	Sweet	NA	NA	6.57	201.009	2111.51	0.544568	2.06416	434.168	2395.06	0.867378	3.77542	721.863	2710.55	1.24468	5.85299	988.243	2738.79	1.5845	7.60894	1297.76	3023.87	1.94092	9.63349	1642.18	4126.76	2.27436	11.9312	2119.82	5963.46	2.72648	15.2577	2662.88	7818.46	3.2321	18.9227	3252.59	8646.18	3.7905	22.5708	3870.15	9424.63	4.36664	26.1612	66.2861	2189.33	0.420824	1.06198
PI_656026	Photoperiod Insensitive	Grain	NA	NA	4.65	538.821	1047.06	0.116545	4.71983	607.745	1072.17	0.151925	5.11944	644.647	1140	0.208948	5.18338	638.011	1272.63	0.186543	4.91807	666.99	1754.63	0.259372	4.85467	801.582	3155.34	0.577893	5.53623	1072.22	4674.52	1.13093	7.0456	1399.11	5979.53	1.68968	8.86237	1755.7	5815.95	1.9426	10.7446	2084.56	5345.9	2.0809	12.4048	215.679	1905.54	0.346985	3.08918
PI_656035	Photoperiod Insensitive	Cellulosic	NA	NA	7.66	277.472	2576.93	0.585531	2.29929	551.064	3373.17	0.990667	4.33106	964.962	4429.78	1.56419	7.27753	1587.58	5832.02	2.39892	11.5111	2295.76	7282.27	3.271	16.104	3032.26	8387.78	4.05702	20.5006	3739.18	9350.83	4.53816	24.3184	4423.23	10570.8	4.90032	27.7156	5034.69	12458.8	5.0968	30.4549	5642.69	14999.5	5.38646	32.9446	241.241	15088.5	2.33875	2.66024
PI_656065	Photoperiod Insensitive	Cellulosic	NA	NA	5.625	1967.83	4003.39	2.14752	19.38	2349.8	5061.07	2.30172	22.2088	2731.29	6514.87	2.43924	24.707	3152.64	8324.86	2.68218	27.0019	3629.35	10285.6	2.96295	29.5163	4223.63	11991.5	3.3216	32.8394	4885.09	13967.3	3.70035	36.8215	5585.41	16071.4	4.03424	40.4639	6277.44	18417.8	4.16753	44.0142	6991.03	20985.8	4.28925	47.5099	226.937	1598.35	0.467076	3.36747
PI_92270	Photoperiod Insensitive	Sweet	China	Mixed	9.76	1503.73	4596.65	2.19487	13.3078	2382.04	5948.58	3.14418	20.0946	3280.36	7538.83	4.45526	26.6416	3970.17	9382.39	5.3355	30.9265	4596.29	11705.6	5.95787	34.3608	5140.61	14870.2	6.11463	37.0075	5713.02	18526.3	6.17082	39.7299	6409.19	22873.9	6.22423	42.8444	7386.25	28165.1	6.59451	47.6669	8416.46	34111.7	6.9988	52.7721	301.565	1540.76	0.389275	3.00168
PI_156018	Photoperiod sensitive	Cellulosic	Zaire	Bicolor	NA	NA	NA	NA	NA	NA	NA	NA	NA	NA	NA	NA	NA	NA	NA	NA	NA	NA	NA	NA	NA	NA	NA	NA	NA	NA	NA	NA	NA	NA	NA	NA	NA	NA	NA	NA	NA	NA	NA	NA	NA	NA	NA	NA	NA
PI_329394	Photoperiod sensitive	Sweet	Ethiopia	NA	NA	NA	NA	NA	NA	NA	NA	NA	NA	NA	NA	NA	NA	NA	NA	NA	NA	NA	NA	NA	NA	NA	NA	NA	NA	NA	NA	NA	NA	NA	NA	NA	NA	NA	NA	NA	NA	NA	NA	NA	NA	NA	NA	NA	NA
PI_365512	Photoperiod Insensitive	Cellulosic	South Africa	Caudatum	NA	NA	NA	NA	NA	NA	NA	NA	NA	NA	NA	NA	NA	NA	NA	NA	NA	NA	NA	NA	NA	NA	NA	NA	NA	NA	NA	NA	NA	NA	NA	NA	NA	NA	NA	NA	NA	NA	NA	NA	NA	NA	NA	NA	NA
PI_508366	Photoperiod sensitive	Cellulosic	Mali	Guinea	NA	NA	NA	NA	NA	NA	NA	NA	NA	NA	NA	NA	NA	NA	NA	NA	NA	NA	NA	NA	NA	NA	NA	NA	NA	NA	NA	NA	NA	NA	NA	NA	NA	NA	NA	NA	NA	NA	NA	NA	NA	NA	NA	NA	NA
PI_568717	Photoperiod sensitive	Cellulosic	NA	Durra-caudatum	NA	NA	NA	NA	NA	NA	NA	NA	NA	NA	NA	NA	NA	NA	NA	NA	NA	NA	NA	NA	NA	NA	NA	NA	NA	NA	NA	NA	NA	NA	NA	NA	NA	NA	NA	NA	NA	NA	NA	NA	NA	NA	NA	NA	NA
PI_569090	Photoperiod Insensitive	Cellulosic	Sudan	Caudatum	NA	NA	NA	NA	NA	NA	NA	NA	NA	NA	NA	NA	NA	NA	NA	NA	NA	NA	NA	NA	NA	NA	NA	NA	NA	NA	NA	NA	NA	NA	NA	NA	NA	NA	NA	NA	NA	NA	NA	NA	NA	NA	NA	NA	NA
PI_596446	Photoperiod sensitive	Cellulosic	NA	Guinea-caudatum	NA	NA	NA	NA	NA	NA	NA	NA	NA	NA	NA	NA	NA	NA	NA	NA	NA	NA	NA	NA	NA	NA	NA	NA	NA	NA	NA	NA	NA	NA	NA	NA	NA	NA	NA	NA	NA	NA	NA	NA	NA	NA	NA	NA	NA
PI_570047	Photoperiod sensitive	Cellulosic	NA	Guinea-caudatum	NA	NA	NA	NA	NA	NA	NA	NA	NA	NA	NA	NA	NA	NA	NA	NA	NA	NA	NA	NA	NA	NA	NA	NA	NA	NA	NA	NA	NA	NA	NA	NA	NA	NA	NA	NA	NA	NA	NA	NA	NA	NA	NA	NA	NA
PI_585454	Photoperiod sensitive	Cellulosic	Ghana	Guinea	NA	NA	NA	NA	NA	NA	NA	NA	NA	NA	NA	NA	NA	NA	NA	NA	NA	NA	NA	NA	NA	NA	NA	NA	NA	NA	NA	NA	NA	NA	NA	NA	NA	NA	NA	NA	NA	NA	NA	NA	NA	NA	NA	NA	NA
PI_655978	Photoperiod Insensitive	Grain	NA	NA	NA	NA	NA	NA	NA	NA	NA	NA	NA	NA	NA	NA	NA	NA	NA	NA	NA	NA	NA	NA	NA	NA	NA	NA	NA	NA	NA	NA	NA	NA	NA	NA	NA	NA	NA	NA	NA	NA	NA	NA	NA	NA	NA	NA	NA
PI_147224	Photoperiod Insensitive	Sweet	India	NA	NA	NA	NA	NA	NA	NA	NA	NA	NA	NA	NA	NA	NA	NA	NA	NA	NA	NA	NA	NA	NA	NA	NA	NA	NA	NA	NA	NA	NA	NA	NA	NA	NA	NA	NA	NA	NA	NA	NA	NA	NA	NA	NA	NA	NA
PI_152591	Photoperiod sensitive	Cellulosic	Kenya	Caudatum	NA	NA	NA	NA	NA	NA	NA	NA	NA	NA	NA	NA	NA	NA	NA	NA	NA	NA	NA	NA	NA	NA	NA	NA	NA	NA	NA	NA	NA	NA	NA	NA	NA	NA	NA	NA	NA	NA	NA	NA	NA	NA	NA	NA	NA
PI_152651	Photoperiod Insensitive	Sweet	Sudan	NA	NA	NA	NA	NA	NA	NA	NA	NA	NA	NA	NA	NA	NA	NA	NA	NA	NA	NA	NA	NA	NA	NA	NA	NA	NA	NA	NA	NA	NA	NA	NA	NA	NA	NA	NA	NA	NA	NA	NA	NA	NA	NA	NA	NA	NA
PI_152727	Photoperiod sensitive	Cellulosic	Kenya	NA	NA	NA	NA	NA	NA	NA	NA	NA	NA	NA	NA	NA	NA	NA	NA	NA	NA	NA	NA	NA	NA	NA	NA	NA	NA	NA	NA	NA	NA	NA	NA	NA	NA	NA	NA	NA	NA	NA	NA	NA	NA	NA	NA	NA	NA
PI_154988	Photoperiod Insensitive	Cellulosic	Swaziland	NA	NA	NA	NA	NA	NA	NA	NA	NA	NA	NA	NA	NA	NA	NA	NA	NA	NA	NA	NA	NA	NA	NA	NA	NA	NA	NA	NA	NA	NA	NA	NA	NA	NA	NA	NA	NA	NA	NA	NA	NA	NA	NA	NA	NA	NA
PI_156178	Photoperiod sensitive	Cellulosic	Malawi	Guinea	NA	NA	NA	NA	NA	NA	NA	NA	NA	NA	NA	NA	NA	NA	NA	NA	NA	NA	NA	NA	NA	NA	NA	NA	NA	NA	NA	NA	NA	NA	NA	NA	NA	NA	NA	NA	NA	NA	NA	NA	NA	NA	NA	NA	NA
PI_156330	Photoperiod sensitive	Cellulosic	Zambia	Durra-caudatum	NA	NA	NA	NA	NA	NA	NA	NA	NA	NA	NA	NA	NA	NA	NA	NA	NA	NA	NA	NA	NA	NA	NA	NA	NA	NA	NA	NA	NA	NA	NA	NA	NA	NA	NA	NA	NA	NA	NA	NA	NA	NA	NA	NA	NA
PI_175919	Photoperiod Insensitive	Sweet	Turkey	Caudatum-bicolor	NA	NA	NA	NA	NA	NA	NA	NA	NA	NA	NA	NA	NA	NA	NA	NA	NA	NA	NA	NA	NA	NA	NA	NA	NA	NA	NA	NA	NA	NA	NA	NA	NA	NA	NA	NA	NA	NA	NA	NA	NA	NA	NA	NA	NA
PI_176766	Photoperiod Insensitive	Cellulosic	Turkey	Bicolor	NA	NA	NA	NA	NA	NA	NA	NA	NA	NA	NA	NA	NA	NA	NA	NA	NA	NA	NA	NA	NA	NA	NA	NA	NA	NA	NA	NA	NA	NA	NA	NA	NA	NA	NA	NA	NA	NA	NA	NA	NA	NA	NA	NA	NA
PI_179749	Photoperiod Insensitive	Cellulosic	India	Durra	NA	NA	NA	NA	NA	NA	NA	NA	NA	NA	NA	NA	NA	NA	NA	NA	NA	NA	NA	NA	NA	NA	NA	NA	NA	NA	NA	NA	NA	NA	NA	NA	NA	NA	NA	NA	NA	NA	NA	NA	NA	NA	NA	NA	NA
PI_19770	Photoperiod Insensitive	Sweet	South Africa	Caudatum-bicolor	NA	NA	NA	NA	NA	NA	NA	NA	NA	NA	NA	NA	NA	NA	NA	NA	NA	NA	NA	NA	NA	NA	NA	NA	NA	NA	NA	NA	NA	NA	NA	NA	NA	NA	NA	NA	NA	NA	NA	NA	NA	NA	NA	NA	NA
PI_213900	Photoperiod Insensitive	Cellulosic	Kenya	Bicolor	NA	NA	NA	NA	NA	NA	NA	NA	NA	NA	NA	NA	NA	NA	NA	NA	NA	NA	NA	NA	NA	NA	NA	NA	NA	NA	NA	NA	NA	NA	NA	NA	NA	NA	NA	NA	NA	NA	NA	NA	NA	NA	NA	NA	NA
PI_221548	Photoperiod Insensitive	Sweet	Nigeria	Kafir	NA	NA	NA	NA	NA	NA	NA	NA	NA	NA	NA	NA	NA	NA	NA	NA	NA	NA	NA	NA	NA	NA	NA	NA	NA	NA	NA	NA	NA	NA	NA	NA	NA	NA	NA	NA	NA	NA	NA	NA	NA	NA	NA	NA	NA
PI_297130	Photoperiod sensitive	Sweet	Uganda	Caudatum	NA	NA	NA	NA	NA	NA	NA	NA	NA	NA	NA	NA	NA	NA	NA	NA	NA	NA	NA	NA	NA	NA	NA	NA	NA	NA	NA	NA	NA	NA	NA	NA	NA	NA	NA	NA	NA	NA	NA	NA	NA	NA	NA	NA	NA
PI_297171	Photoperiod sensitive	Cellulosic	Uganda	Caudatum	NA	NA	NA	NA	NA	NA	NA	NA	NA	NA	NA	NA	NA	NA	NA	NA	NA	NA	NA	NA	NA	NA	NA	NA	NA	NA	NA	NA	NA	NA	NA	NA	NA	NA	NA	NA	NA	NA	NA	NA	NA	NA	NA	NA	NA
PI_300117	Photoperiod sensitive	Sweet	South Africa	NA	NA	NA	NA	NA	NA	NA	NA	NA	NA	NA	NA	NA	NA	NA	NA	NA	NA	NA	NA	NA	NA	NA	NA	NA	NA	NA	NA	NA	NA	NA	NA	NA	NA	NA	NA	NA	NA	NA	NA	NA	NA	NA	NA	NA	NA
PI_300118	Photoperiod Insensitive	Cellulosic	South Africa	NA	NA	NA	NA	NA	NA	NA	NA	NA	NA	NA	NA	NA	NA	NA	NA	NA	NA	NA	NA	NA	NA	NA	NA	NA	NA	NA	NA	NA	NA	NA	NA	NA	NA	NA	NA	NA	NA	NA	NA	NA	NA	NA	NA	NA	NA
PI_330185	Photoperiod sensitive	Sweet	Ethiopia	NA	NA	NA	NA	NA	NA	NA	NA	NA	NA	NA	NA	NA	NA	NA	NA	NA	NA	NA	NA	NA	NA	NA	NA	NA	NA	NA	NA	NA	NA	NA	NA	NA	NA	NA	NA	NA	NA	NA	NA	NA	NA	NA	NA	NA	NA
PI_453106	Photoperiod sensitive	Sweet	Ethiopia	Durra	NA	NA	NA	NA	NA	NA	NA	NA	NA	NA	NA	NA	NA	NA	NA	NA	NA	NA	NA	NA	NA	NA	NA	NA	NA	NA	NA	NA	NA	NA	NA	NA	NA	NA	NA	NA	NA	NA	NA	NA	NA	NA	NA	NA	NA
PI_453696	Photoperiod sensitive	Cellulosic	Ethiopia	Durra	NA	NA	NA	NA	NA	NA	NA	NA	NA	NA	NA	NA	NA	NA	NA	NA	NA	NA	NA	NA	NA	NA	NA	NA	NA	NA	NA	NA	NA	NA	NA	NA	NA	NA	NA	NA	NA	NA	NA	NA	NA	NA	NA	NA	NA
PI_455221	Photoperiod sensitive	Sweet	Ethiopia	MIXED	NA	NA	NA	NA	NA	NA	NA	NA	NA	NA	NA	NA	NA	NA	NA	NA	NA	NA	NA	NA	NA	NA	NA	NA	NA	NA	NA	NA	NA	NA	NA	NA	NA	NA	NA	NA	NA	NA	NA	NA	NA	NA	NA	NA	NA
PI_505717	Photoperiod sensitive	Cellulosic	Zambia	Guinea-caudatum	NA	NA	NA	NA	NA	NA	NA	NA	NA	NA	NA	NA	NA	NA	NA	NA	NA	NA	NA	NA	NA	NA	NA	NA	NA	NA	NA	NA	NA	NA	NA	NA	NA	NA	NA	NA	NA	NA	NA	NA	NA	NA	NA	NA	NA
PI_505722	Photoperiod sensitive	Cellulosic	Zambia	Guinea-caudatum	NA	NA	NA	NA	NA	NA	NA	NA	NA	NA	NA	NA	NA	NA	NA	NA	NA	NA	NA	NA	NA	NA	NA	NA	NA	NA	NA	NA	NA	NA	NA	NA	NA	NA	NA	NA	NA	NA	NA	NA	NA	NA	NA	NA	NA
PI_505735	Photoperiod Insensitive	Sweet	Zambia	Caudatum	NA	NA	NA	NA	NA	NA	NA	NA	NA	NA	NA	NA	NA	NA	NA	NA	NA	NA	NA	NA	NA	NA	NA	NA	NA	NA	NA	NA	NA	NA	NA	NA	NA	NA	NA	NA	NA	NA	NA	NA	NA	NA	NA	NA	NA
PI_506114	Photoperiod sensitive	Cellulosic	Togo	Guinea	NA	NA	NA	NA	NA	NA	NA	NA	NA	NA	NA	NA	NA	NA	NA	NA	NA	NA	NA	NA	NA	NA	NA	NA	NA	NA	NA	NA	NA	NA	NA	NA	NA	NA	NA	NA	NA	NA	NA	NA	NA	NA	NA	NA	NA
PI_506122	Photoperiod sensitive	Cellulosic	Togo	Guinea	NA	NA	NA	NA	NA	NA	NA	NA	NA	NA	NA	NA	NA	NA	NA	NA	NA	NA	NA	NA	NA	NA	NA	NA	NA	NA	NA	NA	NA	NA	NA	NA	NA	NA	NA	NA	NA	NA	NA	NA	NA	NA	NA	NA	NA
PI_513898	Photoperiod sensitive	Cellulosic	Benin	Guinea	NA	NA	NA	NA	NA	NA	NA	NA	NA	NA	NA	NA	NA	NA	NA	NA	NA	NA	NA	NA	NA	NA	NA	NA	NA	NA	NA	NA	NA	NA	NA	NA	NA	NA	NA	NA	NA	NA	NA	NA	NA	NA	NA	NA	NA
PI_534120	Photoperiod Insensitive	Grain	Ethiopia	NA	NA	NA	NA	NA	NA	NA	NA	NA	NA	NA	NA	NA	NA	NA	NA	NA	NA	NA	NA	NA	NA	NA	NA	NA	NA	NA	NA	NA	NA	NA	NA	NA	NA	NA	NA	NA	NA	NA	NA	NA	NA	NA	NA	NA	NA
PI_562717	Photoperiod Insensitive	Cellulosic	United States	Bicolor	NA	NA	NA	NA	NA	NA	NA	NA	NA	NA	NA	NA	NA	NA	NA	NA	NA	NA	NA	NA	NA	NA	NA	NA	NA	NA	NA	NA	NA	NA	NA	NA	NA	NA	NA	NA	NA	NA	NA	NA	NA	NA	NA	NA	NA
PI_562994	Photoperiod sensitive	Cellulosic	Nigeria	Guinea	NA	NA	NA	NA	NA	NA	NA	NA	NA	NA	NA	NA	NA	NA	NA	NA	NA	NA	NA	NA	NA	NA	NA	NA	NA	NA	NA	NA	NA	NA	NA	NA	NA	NA	NA	NA	NA	NA	NA	NA	NA	NA	NA	NA	NA
PI_563021	Photoperiod sensitive	Cellulosic	Nigeria	Guinea	NA	NA	NA	NA	NA	NA	NA	NA	NA	NA	NA	NA	NA	NA	NA	NA	NA	NA	NA	NA	NA	NA	NA	NA	NA	NA	NA	NA	NA	NA	NA	NA	NA	NA	NA	NA	NA	NA	NA	NA	NA	NA	NA	NA	NA
PI_563032	Photoperiod Insensitive	Sweet	Japan	Bicolor	NA	NA	NA	NA	NA	NA	NA	NA	NA	NA	NA	NA	NA	NA	NA	NA	NA	NA	NA	NA	NA	NA	NA	NA	NA	NA	NA	NA	NA	NA	NA	NA	NA	NA	NA	NA	NA	NA	NA	NA	NA	NA	NA	NA	NA
PI_563295	Photoperiod sensitive	Sweet	United States	Durra-caudatum	NA	NA	NA	NA	NA	NA	NA	NA	NA	NA	NA	NA	NA	NA	NA	NA	NA	NA	NA	NA	NA	NA	NA	NA	NA	NA	NA	NA	NA	NA	NA	NA	NA	NA	NA	NA	NA	NA	NA	NA	NA	NA	NA	NA	NA
PI_569416	Photoperiod sensitive	Cellulosic	NA	Caudatum	NA	NA	NA	NA	NA	NA	NA	NA	NA	NA	NA	NA	NA	NA	NA	NA	NA	NA	NA	NA	NA	NA	NA	NA	NA	NA	NA	NA	NA	NA	NA	NA	NA	NA	NA	NA	NA	NA	NA	NA	NA	NA	NA	NA	NA
PI_569425	Photoperiod sensitive	Cellulosic	NA	Caudatum	NA	NA	NA	NA	NA	NA	NA	NA	NA	NA	NA	NA	NA	NA	NA	NA	NA	NA	NA	NA	NA	NA	NA	NA	NA	NA	NA	NA	NA	NA	NA	NA	NA	NA	NA	NA	NA	NA	NA	NA	NA	NA	NA	NA	NA
PI_569433	Photoperiod sensitive	Cellulosic	NA	Caudatum	NA	NA	NA	NA	NA	NA	NA	NA	NA	NA	NA	NA	NA	NA	NA	NA	NA	NA	NA	NA	NA	NA	NA	NA	NA	NA	NA	NA	NA	NA	NA	NA	NA	NA	NA	NA	NA	NA	NA	NA	NA	NA	NA	NA	NA
PI_569465	Photoperiod sensitive	Cellulosic	NA	Caudatum	NA	NA	NA	NA	NA	NA	NA	NA	NA	NA	NA	NA	NA	NA	NA	NA	NA	NA	NA	NA	NA	NA	NA	NA	NA	NA	NA	NA	NA	NA	NA	NA	NA	NA	NA	NA	NA	NA	NA	NA	NA	NA	NA	NA	NA
PI_570110	Photoperiod sensitive	Cellulosic	NA	Guinea-caudatum	NA	NA	NA	NA	NA	NA	NA	NA	NA	NA	NA	NA	NA	NA	NA	NA	NA	NA	NA	NA	NA	NA	NA	NA	NA	NA	NA	NA	NA	NA	NA	NA	NA	NA	NA	NA	NA	NA	NA	NA	NA	NA	NA	NA	NA
PI_570431	Photoperiod sensitive	Sweet	NA	Durra	NA	NA	NA	NA	NA	NA	NA	NA	NA	NA	NA	NA	NA	NA	NA	NA	NA	NA	NA	NA	NA	NA	NA	NA	NA	NA	NA	NA	NA	NA	NA	NA	NA	NA	NA	NA	NA	NA	NA	NA	NA	NA	NA	NA	NA
PI_573193	Photoperiod sensitive	Cellulosic	NA	Caudatum	NA	NA	NA	NA	NA	NA	NA	NA	NA	NA	NA	NA	NA	NA	NA	NA	NA	NA	NA	NA	NA	NA	NA	NA	NA	NA	NA	NA	NA	NA	NA	NA	NA	NA	NA	NA	NA	NA	NA	NA	NA	NA	NA	NA	NA
PI_586435	Photoperiod Insensitive	Sweet	Hungary	Guinea-kafir	NA	NA	NA	NA	NA	NA	NA	NA	NA	NA	NA	NA	NA	NA	NA	NA	NA	NA	NA	NA	NA	NA	NA	NA	NA	NA	NA	NA	NA	NA	NA	NA	NA	NA	NA	NA	NA	NA	NA	NA	NA	NA	NA	NA	NA
PI_63715	Photoperiod Insensitive	Sweet	China	Kafir	NA	NA	NA	NA	NA	NA	NA	NA	NA	NA	NA	NA	NA	NA	NA	NA	NA	NA	NA	NA	NA	NA	NA	NA	NA	NA	NA	NA	NA	NA	NA	NA	NA	NA	NA	NA	NA	NA	NA	NA	NA	NA	NA	NA	NA
PI_641807	Photoperiod Insensitive	Sweet	NA	NA	NA	NA	NA	NA	NA	NA	NA	NA	NA	NA	NA	NA	NA	NA	NA	NA	NA	NA	NA	NA	NA	NA	NA	NA	NA	NA	NA	NA	NA	NA	NA	NA	NA	NA	NA	NA	NA	NA	NA	NA	NA	NA	NA	NA	NA
PI_641810	Photoperiod Insensitive	Sweet	NA	NA	NA	NA	NA	NA	NA	NA	NA	NA	NA	NA	NA	NA	NA	NA	NA	NA	NA	NA	NA	NA	NA	NA	NA	NA	NA	NA	NA	NA	NA	NA	NA	NA	NA	NA	NA	NA	NA	NA	NA	NA	NA	NA	NA	NA	NA
PI_641815	Photoperiod Insensitive	Sweet	NA	NA	NA	NA	NA	NA	NA	NA	NA	NA	NA	NA	NA	NA	NA	NA	NA	NA	NA	NA	NA	NA	NA	NA	NA	NA	NA	NA	NA	NA	NA	NA	NA	NA	NA	NA	NA	NA	NA	NA	NA	NA	NA	NA	NA	NA	NA
PI_641817	Photoperiod Insensitive	Sweet	NA	NA	NA	NA	NA	NA	NA	NA	NA	NA	NA	NA	NA	NA	NA	NA	NA	NA	NA	NA	NA	NA	NA	NA	NA	NA	NA	NA	NA	NA	NA	NA	NA	NA	NA	NA	NA	NA	NA	NA	NA	NA	NA	NA	NA	NA	NA
PI_641825	Photoperiod insensitive	Sweet	NA	NA	NA	NA	NA	NA	NA	NA	NA	NA	NA	NA	NA	NA	NA	NA	NA	NA	NA	NA	NA	NA	NA	NA	NA	NA	NA	NA	NA	NA	NA	NA	NA	NA	NA	NA	NA	NA	NA	NA	NA	NA	NA	NA	NA	NA	NA
PI_641829	Photoperiod Insensitive	Sweet	NA	NA	NA	NA	NA	NA	NA	NA	NA	NA	NA	NA	NA	NA	NA	NA	NA	NA	NA	NA	NA	NA	NA	NA	NA	NA	NA	NA	NA	NA	NA	NA	NA	NA	NA	NA	NA	NA	NA	NA	NA	NA	NA	NA	NA	NA	NA
PI_641830	Photoperiod Insensitive	Cellulosic	NA	NA	NA	NA	NA	NA	NA	NA	NA	NA	NA	NA	NA	NA	NA	NA	NA	NA	NA	NA	NA	NA	NA	NA	NA	NA	NA	NA	NA	NA	NA	NA	NA	NA	NA	NA	NA	NA	NA	NA	NA	NA	NA	NA	NA	NA	NA
PI_641835	Photoperiod Insensitive	Sweet	NA	NA	NA	NA	NA	NA	NA	NA	NA	NA	NA	NA	NA	NA	NA	NA	NA	NA	NA	NA	NA	NA	NA	NA	NA	NA	NA	NA	NA	NA	NA	NA	NA	NA	NA	NA	NA	NA	NA	NA	NA	NA	NA	NA	NA	NA	NA
PI_641850	Photoperiod Insensitive	Sweet	NA	NA	NA	NA	NA	NA	NA	NA	NA	NA	NA	NA	NA	NA	NA	NA	NA	NA	NA	NA	NA	NA	NA	NA	NA	NA	NA	NA	NA	NA	NA	NA	NA	NA	NA	NA	NA	NA	NA	NA	NA	NA	NA	NA	NA	NA	NA
PI_641860	Photoperiod Insensitive	Sweet	NA	NA	NA	NA	NA	NA	NA	NA	NA	NA	NA	NA	NA	NA	NA	NA	NA	NA	NA	NA	NA	NA	NA	NA	NA	NA	NA	NA	NA	NA	NA	NA	NA	NA	NA	NA	NA	NA	NA	NA	NA	NA	NA	NA	NA	NA	NA
PI_641862	Photoperiod Insensitive	Sweet	NA	NA	NA	NA	NA	NA	NA	NA	NA	NA	NA	NA	NA	NA	NA	NA	NA	NA	NA	NA	NA	NA	NA	NA	NA	NA	NA	NA	NA	NA	NA	NA	NA	NA	NA	NA	NA	NA	NA	NA	NA	NA	NA	NA	NA	NA	NA
PI_641892	Photoperiod Insensitive	Cellulosic	NA	NA	NA	NA	NA	NA	NA	NA	NA	NA	NA	NA	NA	NA	NA	NA	NA	NA	NA	NA	NA	NA	NA	NA	NA	NA	NA	NA	NA	NA	NA	NA	NA	NA	NA	NA	NA	NA	NA	NA	NA	NA	NA	NA	NA	NA	NA
PI_641909	Photoperiod Insensitive	Cellulosic	Sudan	NA	NA	NA	NA	NA	NA	NA	NA	NA	NA	NA	NA	NA	NA	NA	NA	NA	NA	NA	NA	NA	NA	NA	NA	NA	NA	NA	NA	NA	NA	NA	NA	NA	NA	NA	NA	NA	NA	NA	NA	NA	NA	NA	NA	NA	NA
PI_651491	Photoperiod Insensitive	Sweet	NA	NA	NA	NA	NA	NA	NA	NA	NA	NA	NA	NA	NA	NA	NA	NA	NA	NA	NA	NA	NA	NA	NA	NA	NA	NA	NA	NA	NA	NA	NA	NA	NA	NA	NA	NA	NA	NA	NA	NA	NA	NA	NA	NA	NA	NA	NA
PI_651495	Photoperiod Insensitive	Sweet	NA	NA	NA	NA	NA	NA	NA	NA	NA	NA	NA	NA	NA	NA	NA	NA	NA	NA	NA	NA	NA	NA	NA	NA	NA	NA	NA	NA	NA	NA	NA	NA	NA	NA	NA	NA	NA	NA	NA	NA	NA	NA	NA	NA	NA	NA	NA
PI_651497	Photoperiod Insensitive	Sweet	NA	NA	NA	NA	NA	NA	NA	NA	NA	NA	NA	NA	NA	NA	NA	NA	NA	NA	NA	NA	NA	NA	NA	NA	NA	NA	NA	NA	NA	NA	NA	NA	NA	NA	NA	NA	NA	NA	NA	NA	NA	NA	NA	NA	NA	NA	NA
[truncated: 222 more columns]
