# Supplementary material for: Longitudinal genome-wide association study reveals early QTL that predict biomass accumulation under cold stress in sorghum
Source: Front Plant Sci. 2024 May 14;15:1278802. doi: 10.3389/fpls.2024.1278802 (PMC11130433; doi:10.3389/fpls.2024.1278802)
Supplement: Supplementary File S9 — (A) The table shows all variants resulting in non-synonymous amino acid substitutions within the coding sequence of Sobic.007G033300 within BAP accessions and summarizes the potential impacts of variants based on SNPeff predictions. Variants with minor allele frequency < 5% were removed. i Denotes the percentage of accessions within the BAP that carry the particular variant. (B) Boxplot showing hull area (27 DAP) for BAP accessions based on the presence of 1 to 8 moderate effect SNPs in gene Sobic.007G033300 resulting in non-synonymous amino acid substitutions (Alternate) versus accessions with no variants compared to reference (Reference). The analysis excluded accessions containing heterozygous alleles. Alternate accessions have significantly larger hull area (p = 0.019) compared to reference accessions according to Welch’s t-test. [file Table_2.xlsx]

## Sheet: Chromosome 1
Candidate Gene	ID	Trait	Basepair	Distance to SNP (kbp)	Alleles	Description	Homolog	Homolog Description
Sobic.001G012300	Sb01g001200	Area 8 DAP	1153543	15	T/G	Similar to Cytochrome P450	AT4G39950 (70.3%)	CYP79B2, a gene involved in the Indolic glucosinolate pathway, is downregulated when plants grown for 3 generations in the cold (9°C). Kissen, R., Eberl, F., Winge, P., Uleberg, E., Martinussen, I., & Bones, A. M. (2016). Effect of growth temperature on glucosinolate profiles in Arabidopsis thaliana accessions. Phytochemistry, 130, 106-118.
								A cold-affected, auxin biosynthesis gene. Lee, B. H., Henderson, D. A., & Zhu, J. K. (2005). The Arabidopsis cold-responsive transcriptome and its regulation by ICE1. The Plant Cell, 17(11), 3155-3175.
								Decreased expression in ptl-D plants. ptl-D was defective in auxin action and that the alteration of auxin distribution corresponded to the curly leaf phenotype. Liu, Z., Boachon, B., Lugan, R., Tavares, R., Erhardt, M., Mutterer, J., ... & Pencik, A. (2015). A conserved cytochrome P450 evolved in seed plants regulates flower maturation. Molecular plant, 8(12), 1751-1765.
							AT2G22330 (69.4%)	CYP79B3, a gene involved in the Indolic glucosinolate pathway, is downregulated when plants grown for 3 generations in the cold (9°C). Kissen, R., Eberl, F., Winge, P., Uleberg, E., Martinussen, I., & Bones, A. M. (2016). Effect of growth temperature on glucosinolate profiles in Arabidopsis thaliana accessions. Phytochemistry, 130, 106-118.
							AT1G16410 (60.8%)	CYP79F1 upregulated when grown for 3 generations in the cold (9°C). Kissen, R., Eberl, F., Winge, P., Uleberg, E., Martinussen, I., & Bones, A. M. (2016). Effect of growth temperature on glucosinolate profiles in Arabidopsis thaliana accessions. Phytochemistry, 130, 106-118.
							AT5G07990 (47.7%)	Putative cold incuded gene. Carvallo, M. A., Pino, M. T., Jeknić, Z., Zou, C., Doherty, C. J., Shiu, S. H., ... & Thomashow, M. F. (2011). A comparison of the low temperature transcriptomes and CBF regulons of three plant species that differ in freezing tolerance: Solanum commersonii, Solanum tuberosum, and Arabidopsis thaliana. Journal of experimental botany, 62(11), 3807-3819.
								Sugarcane homolog had increased expression when leaves cold-girdled for 56 hours. McCormick, A. J., Cramer, M. D., & Watt, D. A. (2008). Differential expression of genes in the leaves of sugarcane in response to sugar accumulation. Tropical Plant Biology, 1(2), 142-158.
							GRMZM2G140817 (45.7%)	Encodes a coumarate 3-hydroxylase (C3H) and plays a vital role in the lignin biosynthesis pathway. Li, K., Wang, H., Hu, X., Liu, Z., Wu, Y., & Huang, C. (2016). Genome-wide association study reveals the genetic basis of stalk cell wall components in maize. PloS one, 11(8), e0158906.
Sobic.001G104100	Sb01g009300	Area 49 DAP Area 52 DAP Hull Area 52 -54 DAP	7997402	15-1000	A/G	Similar to Putative ACT domain containing protein	AT4G22780 (48.6%)	Induced by myb4. OsMyb4 has been isolated as a cold inducible gene. Vannini, C., Iriti, M., Bracale, M., Locatelli, F., Faoro, F., Croce, P., ... & Genga, A. (2006). The ectopic expression of the rice Osmyb4 gene in Arabidopsis increases tolerance to abiotic, environmental and biotic stresses. Physiological and Molecular Plant Pathology, 69(1), 26-42.
Sobic.001G104500	Sb01g009330	Area 49 DAP Area 52 DAP Hull Area 52 -54 DAP	7997402	15	A/G	Growth regulating factor 1 related	AT2G22840 (42.3%)	Plants that overexpressied AtGRF1 developed larger leaves with longer petioles. Kim, J. H., Choi, D., & Kende, H. (2003). The AtGRF family of putative transcription factors is involved in leaf and cotyledon growth in Arabidopsis. The Plant Journal, 36(1), 94-104; Hoe Kim, J., & Tsukaya, H. (2015). Regulation of plant growth and development by the GROWTH-REGULATING FACTOR and GRF-INTERACTING FACTO…
							AT4G37740 (43.4%)	Plants that overexpressied AtGRF2 developed larger leaves with longer petioles. Kim, J. H., Choi, D., & Kende, H. (2003). The AtGRF family of putative transcription factors is involved in leaf and cotyledon growth in Arabidopsis. The Plant Journal, 36(1), 94-104; Hoe Kim, J., & Tsukaya, H. (2015). Regulation of plant growth and development by the GROWTH-REGULATING FACTOR and GRF-INTERACTING FACTO…
								Expressoin of GRF2 increased in gra-D mutants. Grandifolia-D (gra-D) mutants of Arabidopsis thaliana were characterized that developed huge leaves with two to three times more cells than the wild-type. Horiguchi, G., Gonzalez, N., Beemster, G. T., Inzé, D., & Tsukaya, H. (2009). Impact of segmental chromosomal duplications on leaf size in the grandifolia‐D mutants of Arabidopsis thaliana. The Pla…
Sobic.001G141800	Sb01g012340	RelGR 25 DAP	11389602	0	G/A	Similar to Putative serine/threonine kinase	AT4G23180 (59.3%)	Cold regulated gene. Sharma, N., Cram, D., Huebert, T., Zhou, N., & Parkin, I. A. (2007). Exploiting the wild crucifer Thlaspi arvense to identify conserved and novel genes expressed during a plant’s response to cold stress. Plant molecular biology, 63(2), 171-184.
Sobic.001G141900		RGR 25 DAP	11389602	15	G/A	Protein kinase PCTAIRE and related kinases // Protein kinase PITSLRE and related kinasesLinksB M	AT5G67360 (39.5%)	Peach homolog is cold induced in mesocarp tissue. Ogundiwin, E. A., Martí, C., Forment, J., Pons, C., Granell, A., Gradziel, T. M., ... & Crisosto, C. H. (2008). Development of ChillPeach genomic tools and identification of cold-responsive genes in peach fruit. Plant molecular biology, 68(4-5), 379.
Sobic.001G170600	Sb01g014920	Area 7 DAP WUE 7 DAP	14239780	15	C/G	F Box domain	Os04g02280 (58.4%)	Differentially expressed in cold tolerant and cold sensitive lines. Dametto, A., Sperotto, R. A., Adamski, J. M., Blasi, É. A., Cargnelutti, D., de Oliveira, L. F., ... & Margis, R. (2015). Cold tolerance in rice germinating seeds revealed by deep RNAseq analysis of contrasting indica genotypes. Plant Science, 238, 1-12.
Sobic.001G293100		RGR 31 DAP	57023021	15	T/A	Peroxidase / Lactoperoxidase	AT5G17820 (55.4%)	Increased expression after short term (3hours) and long term (48 hours) chilling stress. Chan, Z., Wang, Y., Cao, M., Gong, Y., Mu, Z., Wang, H., ... & Zhu, J. K. (2016). RDM4 modulates cold stress resistance in Arabidopsis partially through the CBF‐mediated pathway. New Phytologist, 209(4), 1527-1539.
		RGR 31 DAP	57023021	15	T/A	Peroxidase / Lactoperoxidase	AT4G11290 (57.2%)	Increased expression in brassinosteroid-insensitive mutants, bri1-9, which showed increased cold tolerance compared with both wild type and BRI1-overexpressing transgenic plants. Kim, B. H., Kim, S. Y., & Nam, K. H. (2012). Genes encoding plant-specific class III peroxidases are responsible for increased cold tolerance of the brassinosteroid-insensitive 1 mutant. Molecules and cells, 1-10.
								Inreased expression in line overexpressing MeDREB1D(Y-3). MeDREB1D(Y-3) overexpression resulted in stronger tolerance to drought and cold stresses. Yang, Y., Liao, W., Yu, X., Wang, B., Peng, M., & Ruan, M. (2016). Overexpression of MeDREB1D confers tolerance to both drought and cold stresses in transgenic Arabidopsis. Acta physiologiae plantarum, 38(10), 243.
		RGR 31 DAP	57023021	15	T/A	Peroxidase / Lactoperoxidase	AT3G21770 (53.5%)	Increased expression in brassinosteroid-insensitive mutants, bri1-9, which showed increased cold tolerance compared with both wild type and BRI1-overexpressing transgenic plants. Kim, B. H., Kim, S. Y., & Nam, K. H. (2012). Genes encoding plant-specific class III peroxidases are responsible for increased cold tolerance of the brassinosteroid-insensitive 1 mutant. Molecules and cells, 1-10.
		RGR 31 DAP	57023021	15	T/A	Peroxidase / Lactoperoxidase	AT5G64120 (51.7%)	Inreased expression in line overexpressing MeDREB1D. MeDREB1D overexpression resulted in stronger tolerance to drought and cold stresses. Yang, Y., Liao, W., Yu, X., Wang, B., Peng, M., & Ruan, M. (2016). Overexpression of MeDREB1D confers tolerance to both drought and cold stresses in transgenic Arabidopsis. Acta physiologiae plantarum, 38(10), 243.
								AtPRX71 might contribute to the growth reduction observed in fungal polygalacturonase exprssing plants by promoting ROS production. Raggi, S., Ferrarini, A., Delledonne, M., Dunand, C., Ranocha, P., De Lorenzo, G., ... & Ferrari, S. (2015). The Arabidopsis thaliana Class III Peroxidase AtPRX71 Negatively Regulates Growth under Physiological Conditions and in Response to Cell Wall Damage. Plant ph…
Sobic.001G323801	Sb01g031380	RGR 25 DAP RGR 36 DAP	61139721	15	C/A	Invertase/pectin methylesterase inhibitor family	AT5G62360 (38.9%)	Cold induced Invertase/pectin methylesterase inhibitor. Carvallo, M. A., Pino, M. T., Jeknić, Z., Zou, C., Doherty, C. J., Shiu, S. H., ... & Thomashow, M. F. (2011). A comparison of the low temperature transcriptomes and CBF regulons of three plant species that differ in freezing tolerance: Solanum commersonii, Solanum tuberosum, and Arabidopsis thaliana. Journal of experimental botany, 62(11), …
								Peach homolog preferentially expressed in cold stored peach fruits. Tittarelli, A., Santiago, M., Morales, A., Meisel, L. A., & Silva, H. (2009). Isolation and functional characterization of cold-regulated promoters, by digitally identifying peach fruit cold-induced genes from a large EST dataset. BMC plant biology, 9(1), 121.
								Cold induced gene with increased expression after exposure to 5°C for 6 hours compared to ambient temperature of 20°C. Hemsley, P. A., Hurst, C. H., Kaliyadasa, E., Lamb, R., Knight, M. R., De Cothi, E. A., ... & Knight, H. (2014). The Arabidopsis mediator complex subunits MED16, MED14, and MED2 regulate mediator and RNA polymerase II recruitment to CBF-responsive cold-regulated genes. The Plant …
							AT5G62350 (38.1%)	Upregulated by DREB1A overexpression and cold stress. Maruyama, K., Sakuma, Y., Kasuga, M., Ito, Y., Seki, M., Goda, H., ... & Yamaguchi‐Shinozaki, K. (2004). Identification of cold‐inducible downstream genes of the Arabidopsis DREB1A/CBF3 transcriptional factor using two microarray systems. The Plant Journal, 38(6), 982-993.
								Cold induced invertase/pectin methylesterase inhibitor family protein. Carvallo, M. A., Pino, M. T., Jeknić, Z., Zou, C., Doherty, C. J., Shiu, S. H., ... & Thomashow, M. F. (2011). A comparison of the low temperature transcriptomes and CBF regulons of three plant species that differ in freezing tolerance: Solanum commersonii, Solanum tuberosum, and Arabidopsis thaliana. Journal of experimental b…
							AT4G25260 (37.65)	Pectinesterase upregulated during cold deacclimation. Oono, Y., Seki, M., Satou, M., Iida, K., Akiyama, K., Sakurai, T., ... & Shinozaki, K. (2006). Monitoring expression profiles of Arabidopsis genes during cold acclimation and deacclimation using DNA microarrays. Functional & integrative genomics, 6(3), 212-234.
							AT4G12390 (36.7%)	Cold induced methylesterase inhibitor family protein PME1. Carvallo, M. A., Pino, M. T., Jeknić, Z., Zou, C., Doherty, C. J., Shiu, S. H., ... & Thomashow, M. F. (2011). A comparison of the low temperature transcriptomes and CBF regulons of three plant species that differ in freezing tolerance: Solanum commersonii, Solanum tuberosum, and Arabidopsis thaliana. Journal of experimental botany, 62(11…
Sobic.001G323900	Sb01g031390	RGR 25 DAP RGR 36 DAP	61139721	15	C/A	Similar to Putative uncharacterized protein	GRMZM2G083000 (38.5%)	GRMZM2G083000 lacks the F-box domain and thus is a potential candidate for interaction with ZmFBX92. The F-box protein FBX92 has been identified as a repressor of leaf growth in Arabidopsis. Overexpression of AtFBX92 resulted in plants with smaller leaves than the wild type, whereas plants with reduced levels of AtFBX92 showed, in contrast, increased leaf growth by stimulating cell proliferation.…
Sobic.001G324100		RGR 25 DAP RGR 36 DAP	61139721	15	C/A	oxidoreductase	AT1G17020 (56.5%)	In the elongating maize internode, transciption of the maize homolog of AT1G17020, carboxylate oxidase (Q75IP9), a lignin metabolism gene, is highly correlated with secondary cell wall cellulase synthase ZmCesA genes. Zhang, Q., Cheetamun, R., Dhugga, K. S., Rafalski, J. A., Tingey, S. V., Shirley, N. J., ... & Burton, R. A. (2014). Spatial gradients in cell wall composition and transcriptional p…
							AT5G05600 (47.6%)	Flavonol synthase gene upregulated in freezing tolerant plants. Teige, M., Scheikl, E., Eulgem, T., Dóczi, R., Ichimura, K., Shinozaki, K., ... & Hirt, H. (2004). The MKK2 pathway mediates cold and salt stress signaling in Arabidopsis. Molecular cell, 15(1), 141-152.
							AT5G54000 (51.3%)	Oxidoreductase gene with increased expression under cold stress. Sharma, N., Cram, D., Huebert, T., Zhou, N., & Parkin, I. A. (2007). Exploiting the wild crucifer Thlaspi arvense to identify conserved and novel genes expressed during a plant’s response to cold stress. Plant molecular biology, 63(2), 171-184.
Sobic.001G427500	Sb01g040160	WUE 8 DAP	70671169	0	C/A	Similar to Putative uncharacterized protein	AT5G41330 (42.7%)	Pototo homolog upregulated in plants overexpressing CaWRKY1. The overexpression of CaWRKY1 in potato plants increased tolerance to drought stress without noticeably affecting other agricultural important factors, such as plant height, leaf size and tuber formation. Moon, S. J., Han, S. Y., Kim, D. Y., Kim, B. G., Yoon, I. S., Shin, D., ... & Byun, M. O. (2014). Ectopic expression of CaWRKY1, a pe…
								Diferentially expressed in 35S:ABF3 plants that may contribute to drought-tolerance. Abdeen, A., Schnell, J., & Miki, B. (2010). Transcriptome analysis reveals absence of unintended effects in drought-tolerant transgenic plants overexpressing the transcription factor ABF3. BMC genomics, 11(1), 69.
Sobic.001G500800	Sb01g046790	RGR 25 DAP	77004071	5	G/A	Similar to Os03g0152400 protein	AT1G51680 (61.7%)	Increased expression under cold treatment (3°C). Janská, A., Aprile, A., Zámečník, J., Cattivelli, L., & Ovesná, J. (2011). Transcriptional responses of winter barley to cold indicate nucleosome remodelling as a specific feature of crown tissues. Functional & integrative genomics, 11(2), 307-325.
							AT3G48990 (48.5%)	AMP-dependent synthetase enriched in Korean rapeseed cultivars during early times of cold stress. Jeong, Y. J., Choy, Y. H., Joo, H. J., Hwang, J. H., Byun, Y. J., Ha-Lee, Y. M., ... & Lee, D. H. (2012). Identification and analysis of cold stress-inducible genes in Korean rapeseed varieties. Journal of Plant Biology, 55(6), 498-512.
Sobic.001G500900	Sb01g046800	RGR 25 DAP	77004071	15	G/A	similar to Class III peroxidase 36 precursor	AT5G17820 (42.8%)	Increased expression after short term (3hours) and long term (48 hours) chilling stress. Chan, Z., Wang, Y., Cao, M., Gong, Y., Mu, Z., Wang, H., ... & Zhu, J. K. (2016). RDM4 modulates cold stress resistance in Arabidopsis partially through the CBF‐mediated pathway. New Phytologist, 209(4), 1527-1539.
							AT5G64120 (41.6%)	Inreased expression in line overexpressing MeDREB1D. MeDREB1D overexpression resulted in stronger tolerance to drought and cold stresses. Yang, Y., Liao, W., Yu, X., Wang, B., Peng, M., & Ruan, M. (2016). Overexpression of MeDREB1D confers tolerance to both drought and cold stresses in transgenic Arabidopsis. Acta physiologiae plantarum, 38(10), 243.
								AtPRX71 might contribute to the growth reduction observed in fungal polygalacturonase exprssing plants by promoting ROS production. Raggi, S., Ferrarini, A., Delledonne, M., Dunand, C., Ranocha, P., De Lorenzo, G., ... & Ferrari, S. (2015). The Arabidopsis thaliana Class III Peroxidase AtPRX71 Negatively Regulates Growth under Physiological Conditions and in Response to Cell Wall Damage. Plant ph…
								Increased expression in bri mutant and BRI1 overexpressing plants compared with those of wild type plants. mutant alleles that are defective in BRI1 display severely growth-inhibited dwarf phenotypes, whereas BRI1-overexpressing transgenic plants appear as constitutive BR-treated phenotypes with longer and narrower growth in their leaves and petioles (Kinoshita et al., 2005; Li and Chory, 1997). …
							AT5G39580 (40.7%)	Expression induced after cold treatment (4 °C, 24 h). Kim, M. H., Sato, S., Sasaki, K., Saburi, W., Matsui, H., & Imai, R. (2013). COLD SHOCK DOMAIN PROTEIN 3 is involved in salt and drought stress tolerance in Arabidopsis. FEBS open bio, 3(1), 438-442.
								Increased expression in bri mutant and BRI1 overexpressing plants compared with those of wild type plants. mutant alleles that are defective in BRI1 display severely growth-inhibited dwarf phenotypes, whereas BRI1-overexpressing transgenic plants appear as constitutive BR-treated phenotypes with longer and narrower growth in their leaves and petioles (Kinoshita et al., 2005; Li and Chory, 1997). …
								Inreased expression in line overexpressing MeDREB1D. MeDREB1D overexpression resulted in stronger tolerance to drought and cold stresses. Yang, Y., Liao, W., Yu, X., Wang, B., Peng, M., & Ruan, M. (2016). Overexpression of MeDREB1D confers tolerance to both drought and cold stresses in transgenic Arabidopsis. Acta physiologiae plantarum, 38(10), 243.
							AT1G14550 (43.9%)	Inreased expression in line overexpressing MeDREB1D. MeDREB1D overexpression resulted in stronger tolerance to drought and cold stresses. Yang, Y., Liao, W., Yu, X., Wang, B., Peng, M., & Ruan, M. (2016). Overexpression of MeDREB1D confers tolerance to both drought and cold stresses in transgenic Arabidopsis. Acta physiologiae plantarum, 38(10), 243.
							AT3G50990 (40.3%)	Differentially expresesd in response to cold temperature. Robinson, S. J., & Parkin, I. A. (2008). Differential SAGE analysis in Arabidopsis uncovers increased transcriptome complexity in response to low temperature. BMC genomics, 9(1), 434.
							AT1G05260 (41.2%)	Increased expression in brassinosteroid-insensitive mutants, bri1-9, which showed increased cold tolerance compared with both wild type and BRI1-overexpressing transgenic plants. Kim, B. H., Kim, S. Y., & Nam, K. H. (2012). Genes encoding plant-specific class III peroxidases are responsible for increased cold tolerance of the brassinosteroid-insensitive 1 mutant. Molecules and cells, 1-10.
							AT1G05240 (41.2%)	Increased expression in brassinosteroid-insensitive mutants, bri1-9, which showed increased cold tolerance compared with both wild type and BRI1-overexpressing transgenic plants. Kim, B. H., Kim, S. Y., & Nam, K. H. (2012). Genes encoding plant-specific class III peroxidases are responsible for increased cold tolerance of the brassinosteroid-insensitive 1 mutant. Molecules and cells, 1-10.
							AT5G05340 (39.6%)	Inreased expression in line overexpressing MeDREB1D. MeDREB1D overexpression resulted in stronger tolerance to drought and cold stresses. Yang, Y., Liao, W., Yu, X., Wang, B., Peng, M., & Ruan, M. (2016). Overexpression of MeDREB1D confers tolerance to both drought and cold stresses in transgenic Arabidopsis. Acta physiologiae plantarum, 38(10), 243.
								Up-regulated in response to cold stress. Delong Meng, X. Y., Ma, L., Hu, J., Liang, Y., Liu, X., Yin, H., ... & Li, D. (2017). Transcriptomic response of Chinese yew (Taxus chinensis) to cold stress. Frontiers in plant science, 8.
Sobic.001G506100	Sb01g047250	RGR 31 DAP	77439532	15	A/G	Similar to Os03g0145000 protein	AT5G65700 (57.6%)	BAM1 is preferentially expressed in the root tip, including the quiescent center and its surrounding stem cells. Three receptors, BAM1, RPK2 and CLV2-CRN/SOL2, are involved in analogous signaling processes to restrict cell proliferation in the RAM. Shimizu, N., Ishida, T., Yamada, M., Shigenobu, S., Tabata, R., Kinoshita, A., ... & Sawa, S. (2015). BAM 1 and RECEPTOR‐LIKE PROTEIN KINASE 2 constit…
							AT4G20270 (56.3%)	C. bungeana homolog downregulated by chilling stress. Zhao, Z., Tan, L., Dang, C., Zhang, H., Wu, Q., & An, L. (2012). Deep-sequencing transcriptome analysis of chilling tolerance mechanisms of a subnival alpine plant, Chorispora bungeana. BMC plant biology, 12(1), 222.
							AT5G48940 (57.8%)	Expression of RGI2, which is driven by its own promoter,is abundantly expressed in the root meristem zone, and can greatly reverse the short root and small meristem phenotype. Ou, Y., Lu, X., Zi, Q., Xun, Q., Zhang, J., Wu, Y., ... & He, K. (2016). RGF1 INSENSITIVE 1 to 5, a group of LRR receptor-like kinases, are essential for the perception of root meristem growth factor 1 in Arabidopsis thalia…
								RGFR1, a leucine-rich repeat RK that directly interacts with RGF peptides in Arabidopsis, is involved in the perception of root meristem growth factor. Shinohara, H., Mori, A., Yasue, N., Sumida, K., & Matsubayashi, Y. (2016). Identification of three LRR-RKs involved in perception of root meristem growth factor in Arabidopsis. Proceedings of the National Academy of Sciences, 113(14), 3897-3902.
							AT3G24240 (53.4%)	RGFR1, a leucine-rich repeat RK that directly interacts with RGF peptides in Arabidopsis, is involved in the perception of root meristem growth factor. Shinohara, H., Mori, A., Yasue, N., Sumida, K., & Matsubayashi, Y. (2016). Identification of three LRR-RKs involved in perception of root meristem growth factor in Arabidopsis. Proceedings of the National Academy of Sciences, 113(14), 3897-3902.
								RGI1 may be detrimental to normal root growth and development. Ou, Y., Lu, X., Zi, Q., Xun, Q., Zhang, J., Wu, Y., ... & He, K. (2016). RGF1 INSENSITIVE 1 to 5, a group of LRR receptor-like kinases, are essential for the perception of root meristem growth factor 1 in Arabidopsis thaliana. Cell research, 26(6), 686-698.
							Os04g04330 (55.1%)	ORF4 has been identified as the probable candidate gene for CTB4a. The expression of CTB4a was highly induced in panicles and leaves of a cold tolerant line by exposure to cold stress. Zhang, Z., Li, J., Pan, Y., Li, J., Shi, H., Zeng, Y., ... & Sun, X. (2017). Natural variation in CTB4a enhances rice adaptation to cold habitats. Nature communications, 8, 14788.

## Sheet: Chromosome 2
Candidate Gene	ID	Trait	Basepair	Distance to SNP (kbp)	Alleles	Description	Homolog	Homolog Description
Sobic.002G013400	Sb02g001390	WUE 14- 19 DAP Area 14 -20 DAP	1199928	5	G/A	Weakly similar to Fusarium resistance protein I2C-5-like	Os04g30660 (21.3%)	Differentially expressed in lowland and upland rice under drought conditions. Zhang, Z. F., Li, Y. Y., & Xiao, B. Z. (2016). Comparative transcriptome analysis highlights the crucial roles of photosynthetic system in drought stress adaptation in upland rice. Scientific reports, 6, 19349.
Sobic.002G013550	Sb02g001393	WUE 14- 19 DAP Area 14 -20 DAP	1199928	15	G/A	ubiquitin C (UBC)	AT2G36170 (42.3%)	A candidate protein for interacting with Arabidopsis COLD SHOCK DOMAIN PROTEIN 3 (AtCSP3) by yeast 2 hybrid. Kim, M. H., Sonoda, Y., Sasaki, K., Kaminaka, H., & Imai, R. (2013). Interactome analysis reveals versatile functions of Arabidopsis COLD SHOCK DOMAIN PROTEIN 3 in RNA processing within the nucleus and cytoplasm. Cell Stress and Chaperones, 18(4), 517-525.
							Os02g06640 (66.7%)	Upregulated in leaves under drought stress. Zhang, F., Zhou, Y., Zhang, M., Luo, X., & Xie, J. (2017). Effects of drought stress on global gene expression profile in leaf and root samples of Dongxiang wild rice (Oryza rufipogon). Bioscience Reports, BSR20160509.
							Os09g31031 (41.4%)	Showed upregulation in panicle tissue under water-deficit stress. Ray, S., Dansana, P. K., Giri, J., Deveshwar, P., Arora, R., Agarwal, P., ... & Tyagi, A. K. (2011). Modulation of transcription factor and metabolic pathway genes in response to water-deficit stress in rice. Functional & integrative genomics, 11(1), 157-178.
Sobic.002G164700	Sb02g020840	Hull Area 49-52 DAP	51251863	15	G/A	Similar to Putative WIP1 protein	AT3G45260 (21.4%)	Upregulated under cold stress in Indian accession. Barah, P., Jayavelu, N. D., Rasmussen, S., Nielsen, H. B., Mundy, J., & Bones, A. M. (2013). Genome-scale cold stress response regulatory networks in ten Arabidopsis thaliana ecotypes. BMC genomics, 14(1), 722.
Sobic.002G225100	Sb02g026570	RGR 27 DAP	61698343	15	G/T	Similar to Putative uncharacterized protein	AT4G34000 (53.3%)	Poplar homolog involved in response to cold stress that is differentially expressed in active and dormant cambium from poplar. Zheng, J., Xi, M., Lü, Y., Lu, Y., & Shi, J. (2013). Transcriptional analysis provides new insights into cold-and dehydration-tolerance signaling pathways and on regulation of stem cell activity in the vascular cambium of poplar. Plant molecular biology reporter, 31(1), 7…
							AT1G49720 (51.4%)	ABA-responsive element binding factor that is cold inducible. Lee, B. H., Henderson, D. A., & Zhu, J. K. (2005). The Arabidopsis cold-responsive transcriptome and its regulation by ICE1. The Plant Cell, 17(11), 3155-3175.
								Transcription factor with a highly preferable ICE1-binding cis-element. ICE1 regulates the transcription of cold-induced regulons and freezing tolerance. Chinnusamy, V., Zhu, J., & Zhu, J. K. (2006). Gene regulation during cold acclimation in plants. Physiologia Plantarum, 126(1), 52-61.
								Poplar homolog involved in response to cold stress that is differentially expressed in active and dormant cambium from poplar. Zheng, J., Xi, M., Lü, Y., Lu, Y., & Shi, J. (2013). Transcriptional analysis provides new insights into cold-and dehydration-tolerance signaling pathways and on regulation of stem cell activity in the vascular cambium of poplar. Plant molecular biology reporter, 31(1), 7…
								Cold induced gene. Catalá, R., López-Cobollo, R., Castellano, M. M., Angosto, T., Alonso, J. M., Ecker, J. R., & Salinas, J. (2014). The Arabidopsis 14-3-3 protein RARE COLD INDUCIBLE 1A links low-temperature response and ethylene biosynthesis to regulate freezing tolerance and cold acclimation. The Plant cell, 26(8), 3326-3342.
							Os06g10880 (58.5%)	Upregulated under cold stress. Bai, B., Wu, J., Sheng, W. T., Zhou, B., Zhou, L. J., Zhuang, W., ... & Deng, Q. Y. (2015). Comparative analysis of anther transcriptome profiles of two different rice male sterile lines genotypes under cold stress. International journal of molecular sciences, 16(5), 11398-11416.
							GRMZM2G033413 (24.3%)	Upregulated under cold stress. Shan, X., Li, Y., Jiang, Y., Jiang, Z., Hao, W., & Yuan, Y. (2013). Transcriptome profile analysis of maize seedlings in response to high-salinity, drought and cold stresses by deep sequencing. Plant molecular biology reporter, 31(6), 1485-1491.
Sobic.002G272900	Sb02g030660	RGR 27 dap	65622374	5	G/A	Similar to Homeodomain leucine zipper protein	AT2G46680 (34.6%)	Increased expression in esk1 mutants. The eskimo1 (esk1) mutation resulted in a 5.5°C improvement in freezing tolerance in the absence of cold acclimation. Xin, Z., Mandaokar, A., Chen, J., Last, R. L., & Browse, J. (2007). Arabidopsis ESK1 encodes a novel regulator of freezing tolerance. The Plant Journal, 49(5), 786-799.
								Highly induced after cold stress. Lee, J. Y., Joo, H., Choy, Y. H., Ha-Lee, Y. M., & Lee, D. H. (2010). Using specialized cDNA microarrays to analyze Arabidopsis gene expression under cold stress. Journal of plant biology, 53(3), 240-250.
								Highly over-expressed in esk1 mutatnts. esk1 mutants were more tolerant to freezing, after acclimation, than wild type. Bouchabke-Coussa, O., Quashie, M. L., Seoane-Redondo, J., Fortabat, M. N., Gery, C., Yu, A., ... & Durand-Tardif, M. (2008). ESKIMO1 is a key gene involved in water economy as well as cold acclimation and salt tolerance. BMC plant biology, 8(1), 125.
							AT3G61890 (35.0%)	Transcription factor with a highly preferable ICE1-binding cis-element and CBF3-binding ciselement in the promoter. Cold acclimation induces expression of the C-repeat binding transcription factors (CBF), which in turn activates downstream genes that confer chilling and freezing tolerance to plants. CBF is induced by ICE1 (inducer of CBF expression 1). Chinnusamy, V., Zhu, J., & Zhu, J. K. (2006)…
								Cold induced gene. Lee, J. Y., Joo, H., Choy, Y. H., Ha-Lee, Y. M., & Lee, D. H. (2010). Using specialized cDNA microarrays to analyze Arabidopsis gene expression under cold stress. Journal of plant biology, 53(3), 240-250. (3) Increased expression in esk1 mutants. The eskimo1 (esk1) mutation resulted in a 5.5°C improvement in freezing tolerance in the absence of cold acclimation. Xin, Z., Mandao…
							AT1G69780 (26.7%)	ATHB13 is induced in S. lycopersicum after cold treatment for 12 hours. Chen, H., Chen, X., Chen, D., Li, J., Zhang, Y., & Wang, A. (2015). A comparison of the low temperature transcriptomes of two tomato genotypes that differ in freezing tolerance: Solanum lycopersicum and Solanum habrochaites. BMC plant biology, 15(1), 132.
							AT5G53980 (32.1%)	Transcription factor up-regulated during cold deacclimation. Oono, Y., Seki, M., Satou, M., Iida, K., Akiyama, K., Sakurai, T., ... & Shinozaki, K. (2006). Monitoring expression profiles of Arabidopsis genes during cold acclimation and deacclimation using DNA microarrays. Functional & integrative genomics, 6(3), 212-234.
							LOC_Os09g21180 (28.4%)	Increased expression under cold stress with overexpression of SNAC2. SNAC is though to be induced under cold stress. Hu, H., You, J., Fang, Y., Zhu, X., Qi, Z., & Xiong, L. (2008). Characterization of transcription factor gene SNAC2 conferring cold and salt tolerance in rice. Plant molecular biology, 67(1-2), 169-181.
							GRMZM2G097349 (30.9%)	Increased expression in IN13 (elongating internode) compared to IN9 (lignifying internode). Bosch, M., Mayer, C. D., Cookson, A., & Donnison, I. S. (2011). Identification of genes involved in cell wall biogenesis in grasses by differential gene expression profiling of elongating and non-elongating maize internodes. Journal of experimental botany, 62(10), 3545-3561.
Sobic.002G273000		RGR 27 DAP	65622374	5	G/A	Leucine rich repeat proteins	AT2G25490 (44.2%)	EBF1 expression induced at 3 h of cold treatment and then decreased to the basal level after 6 h of cold treatment. Shi, Y., Tian, S., Hou, L., Huang, X., Zhang, X., Guo, H., & Yang, S. (2012). Ethylene signaling negatively regulates freezing tolerance by repressing expression of CBF and type-A ARR genes in Arabidopsis. The Plant Cell, 24(6), 2578-2595.
								EIN3 levels are controlled by EBF1 and EBF2 F-box proteins. EIN3 overexpression in Arabidopsis leads to slower growth and the EIN3 transcription factor is required for long-term growth inhibition response to ethylene in Arabidopsis. Kim, J., Wilson, R. L., Case, J. B., & Binder, B. M. (2012). A comparative study of ethylene growth response kinetics in eudicots and monocots reveals a role for gibb…
							AT5G25350 (49.0%)	EBF1 overexpression results in plants insensitive to ethylene. Ethylene is a plant hormone involved in leaf expansion. Potuschak, T., Lechner, E., Parmentier, Y., Yanagisawa, S., Grava, S., Koncz, C., & Genschik, P. (2003). EIN3-dependent regulation of plant ethylene hormone signaling by two Arabidopsis F box proteins: EBF1 and EBF2. Cell, 115(6), 679-689.
								EBF1 and -2 work coordinately in SCF complexes to repress ethylene action and levels of EIN3 are increased in mutants affecting either EBF1 or -2. The SCFEBF1/EBF2-dependent ubiquitination and subsequent removal of EIN3 is critical not only for proper ethylene signaling but also for growth in plants.Gagne, J. M., Smalle, J., Gingerich, D. J., Walker, J. M., Yoo, S. D., Yanagisawa, S., & Vierstra,…
								EBF2 regulates ethylene signaling via degradation of the transcription factor ETHYLENE INSENSITIVE3 (EIN3). Schwager, K. M., Calderon-Villalobos, L. I. A., Dohmann, E. M., Willige, B. C., Knierer, S., Nill, C., & Schwechheimer, C. (2007). Characterization of the VIER F-BOX PROTEINE genes from Arabidopsis reveals their importance for plant growth and development. The Plant Cell, 19(4), 1163-1178.
							Os02g10700 (42.7%)	Activation of OsEIN2 leads to enhanced degradation of OsEIL1 and OsEIL2 mediated by the OsFBL7 (Os02g10700) and OsFBL30 F-box proteins. This leads to lower levels of OsEIL1 and OsEIL2, resulting in higher levels of GA and enhanced growth. FBL7 (Os02g10700) may have a role in the slow onset of growth stimulation caused by the application of ethylene. Kim, J., Wilson, R. L., Case, J. B., & Binder, …
Sobic.002G329000	Sb02g035550	RGR 43 DAP	69832371	15	G/T	Similar to Putative uncharacterized protein	AT4G23180 (55%)	Up-regulated serine/threonine kinase-related protein under cold treatment in Thlaspi arvense. Sharma, N., Cram, D., Huebert, T., Zhou, N., & Parkin, I. A. (2007). Exploiting the wild crucifer Thlaspi arvense to identify conserved and novel genes expressed during a plant’s response to cold stress. Plant molecular biology, 63(2), 171-184.
Sobic.002G329100	Sb02g035560	RGR 43 DAP	69832371	15	G/T	Similar to Putative uncharacterized protein	AT4G23180 (56.3%)	Up-regulated serine/threonine kinase-related protein under cold treatment in Thlaspi arvense. Sharma, N., Cram, D., Huebert, T., Zhou, N., & Parkin, I. A. (2007). Exploiting the wild crucifer Thlaspi arvense to identify conserved and novel genes expressed during a plant’s response to cold stress. Plant molecular biology, 63(2), 171-184.
Sobic.002G329200	Sb02g035570	RGR 43 DAP	69832371	0	G/T	Similar to Os07g0542900 protein	AT1G64640 (35.3%)	Up-regulated under cold treatment in Thlaspi arvense. Sharma, N., Cram, D., Huebert, T., Zhou, N., & Parkin, I. A. (2007). Exploiting the wild crucifer Thlaspi arvense to identify conserved and novel genes expressed during a plant’s response to cold stress. Plant molecular biology, 63(2), 171-184.
Sobic.002G329300	Sb02g035580	RGR 43 DAP	69832371	5	G/T	Similar to Putative uncharacterized protein	AT4G14410 (46.1%)	Down regulated transcription factor under cold temperatures. Barah, P., Jayavelu, N. D., Rasmussen, S., Nielsen, H. B., Mundy, J., & Bones, A. M. (2013). Genome-scale cold stress response regulatory networks in ten Arabidopsis thaliana ecotypes. BMC genomics, 14(1), 722.
							GRMZM2G001930 (20.5%)	Down-regulated under cold stress. Shan, X., Li, Y., Jiang, Y., Jiang, Z., Hao, W., & Yuan, Y. (2013). Transcriptome profile analysis of maize seedlings in response to high-salinity, drought and cold stresses by deep sequencing. Plant molecular biology reporter, 31(6), 1485-1491.
Sobic.002G329400	Sb02g035590	RGR 43 DAP	69832371	15	G/T	Similar to Beta-amylase	AT4G17090 (48.5%)	During cold acclimation there was a significant increase in AtBMY8 expression. The cold enhancement of AtBMY8 expression is sustained after development of new leaves at 5 °C. Lundmark, M., Cavaco, A. M., Trevanion, S., & Hurry, V. (2006). Carbon partitioning and export in transgenic Arabidopsis thaliana with altered capacity for sucrose synthesis grown at low temperature: a role for metabolite tr…
								Differentially expressed under cold stress. Janská, A., Aprile, A., Zámečník, J., Cattivelli, L., & Ovesná, J. (2011). Transcriptional responses of winter barley to cold indicate nucleosome remodelling as a specific feature of crown tissues. Functional & integrative genomics, 11(2), 307-325.
							Os07g35880 (75%)	Downregulated BMY gene in OsMYB30 overexpressed plants, and up-regulated in the osmyb30 mutant. Overexpression of OsMYB30 in rice resulted in increased cold sensitivity, while the osmyb30 knockout mutant showed increased cold tolerance. Lv, Y., Yang, M., Hu, D., Yang, Z., Ma, S., Li, X., & Xiong, L. (2017). The OsMYB30 transcription factor suppresses cold tolerance by interacting with a JAZ prote…
Sobic.002G357900	Sb02g037900	RGR 24 DAP	72052186	15	T/G	Similar to Putative uncharacterized protein OJ1047_C01.5	AT1G70630 (22.9%)	Knockout of REDUCED ARABINOSE YARIV1 (RAY1) resulted in shorter primary root length and smaller rosette diameter compared to the wild-type. Gille, S., Sharma, V., Baidoo, E. E., Keasling, J. D., Scheller, H. V., & Pauly, M. (2013). Arabinosylation of a Yariv-precipitable cell wall polymer impacts plant growth as exemplified by the Arabidopsis glycosyltransferase mutant ray1. Molecular Plant, 6(4)…
Sobic.002G388200	Sb02g040440	RGR 27 DAP	74210699	15	A/G	Predicted protein	Os03g25620 (60.8%)	Gene identified as encoding a low temperature viability protein. Bonnecarrere, V., Quero, G., Monteverde, E., Rosas, J., De Vida, F. P., Cruz, M., ... & Borsani, O. (2015). Candidate gene markers associated with cold tolerance in vegetative stage of rice (Oryzasativa L.). Euphytica, 203(2), 385-398.
Sobic.002G388400	Sb02g040450	RGR 27 DAP	74210699	5	A/G	Similar to Ripening-related protein-like	AT5G02230 (72.3%)	Cold responsive gene. Ogundiwin, E. A., Martí, C., Forment, J., Pons, C., Granell, A., Gradziel, T. M., ... & Crisosto, C. H. (2008). Development of ChillPeach genomic tools and identification of cold-responsive genes in peach fruit. Plant molecular biology, 68(4-5), 379.
Sobic.002G392300	Sb02g040770	Area 12 DAP	74514218	15	T/A	Similar to Putative uncharacterized protein	AT4G11290 (55.4%)	Increased expression in brassinosteroid-insensitive mutants, bri1-9, which showed increased cold tolerance compared with both wild type and BRI1-overexpressing transgenic plants. Kim, B. H., Kim, S. Y., & Nam, K. H. (2012). Genes encoding plant-specific class III peroxidases are responsible for increased cold tolerance of the brassinosteroid-insensitive 1 mutant. Molecules and cells, 1-10.
								Inreased expression in line overexpressing MeDREB1D(Y-3). MeDREB1D(Y-3) overexpression resulted in stronger tolerance to drought and cold stresses. Yang, Y., Liao, W., Yu, X., Wang, B., Peng, M., & Ruan, M. (2016). Overexpression of MeDREB1D confers tolerance to both drought and cold stresses in transgenic Arabidopsis. Acta physiologiae plantarum, 38(10), 243.
							Os03g25340 (70.9%)	Differentially expressed in SNAC2 overexpressed rice plants. SNAC2 confers cold tolerance. Hu, H., You, J., Fang, Y., Zhu, X., Qi, Z., & Xiong, L. (2008). Characterization of transcription factor gene SNAC2 conferring cold and salt tolerance in rice. Plant molecular biology, 67(1-2), 169-181.
							GRMZM2G129935 (61.7%)	Present only in high biomass yielding lines in study comparing high biomass lines to low biomass lines. Muraya, M. M., Schmutzer, T., Ulpinnis, C., Scholz, U., & Altmann, T. (2015). Targeted sequencing reveals large-scale sequence polymorphism in maize candidate genes for biomass production and composition. PLoS One, 10(7), e0132120.

## Sheet: Chromosome 3
Candidate Gene	ID	Trait	Basepair	Distance to SNP (kbp)	Alleles	Description	Homolog	Homolog Description
Sobic.003G022700	Sb03g002150	Height 8 DAP	1963989	5	C/G	Similar to GA 2-oxidase 5	AT1G78440 (57.6%)	Brassica napus homolog identified as a candidate gene for plant height. Wang, X., Wang, H., Long, Y., Liu, L., Zhao, Y., Tian, J., ... & Li, M. (2015). Dynamic and comparative QTL analysis for plant height in different developmental stages of Brassica napus L. Theoretical and Applied Genetics, 128(6), 1175-1192.
								Increased expression in ADC2 overexpressed line that showed drwarfism. Alcázar, R., García‐Martínez, J. L., Cuevas, J. C., Tiburcio, A. F., & Altabella, T. (2005). Overexpression of ADC2 in Arabidopsis induces dwarfism and late‐flowering through GA deficiency. The Plant Journal, 43(3), 425-436.
							AT1G30040 (57.9%)	Transgenic aspen plants tissue-specifically expressing AtGA2ox2 (AT1G30040) exhibited a lower growth rate than the wild-type plants, resulting in reduced shoot elongation. Kotoda, N., Matsuo, S., Honda, I., Yano, K., & Shimizu, T. (2017). Gibberellin 2-Oxidase Genes from Satsuma Mandarin (Citrus unshiu Marc.) Caused Late Flowering and Dwarfism in Transgenic Arabidopsis. The Horticulture Journal, …
								GA2-oxidase (At1g30040) was down-regulated under chilling conditions, so that flux through the GA biosynthetic pathway to be increased. Provart, N. J., Gil, P., Chen, W., Han, B., Chang, H. S., Wang, X., & Zhu, T. (2003). Gene expression phenotypes of Arabidopsis associated with sensitivity to low temperatures. Plant physiology, 132(2), 893-906.
							Os01g55240 (63.8%)	Downregulated in rice mutant high-tillering dwarf 3 (htd3) plants exhibiting more tiller number and shorter culm length than the wild-type. Zhang, B., Sun, C., Xie, D., & Tan, L. (2014). Global gene expression analysis of a rice high-tillering dwarf mutant. Genes & genomics, 36(4), 485-496.
								Upregulated in cold tolerant line compared to cold sensitive line.Yang, Y. W., Chen, H. C., Jen, W. F., Liu, L. Y., & Chang, M. C. (2015). Comparative transcriptome analysis of shoots and roots of TNG67 and TCN1 rice seedlings under cold stress and following subsequent recovery: Insights into metabolic pathways, phytohormones, and transcription Factors. PloS one, 10(7), e0131391.
							GRMZM2G427618 (65.9%)	Identified as a cold responsive differentially expressed gene. GRMZM2G427618 exhibited stready upregulation over 24 hours of cold treatment. Mao, J., Yu, Y., Yang, J., Li, G., Li, C., Qi, X., ... & Hu, J. (2017). Comparative transcriptome analysis of sweet corn seedlings under low-temperature stress. The Crop Journal.
Sobic.003G153200	Sb03g013330	RGR 41 DAP	16372825	0	G/T	Similar to Putative polygalacturonase PG2	AT1G48100 (61%)	At1g48100 identified as functioning in the expansion of multiple growing tissues and named POLYGALACTURONASE INVOLVED IN EXPANSION3 (PGX3). Rui, Y., Xiao, C., Yi, H., Kandemir, B., Wang, J. Z., Puri, V. M., & Anderson, C. T. (2017). POLYGALACTURONASE INVOLVED IN EXPANSION3 Functions in Seedling Development, Rosette Growth, and Stomatal Dynamics in Arabidopsis thaliana. The Plant Cell Online, tpc-…
								Transcript level of polygalacturonase decreased in atnup160-1 mutant plants. atnup160-1 plants had altered cold-responsive gene expression and sensitivity to chilling stress and were defective in acquired freezing tolerance. Dong, C. H., Hu, X., Tang, W., Zheng, X., Kim, Y. S., Lee, B. H., & Zhu, J. K. (2006). A putative Arabidopsis nucleoporin, AtNUP160, is critical for RNA export and required f…
							AT1G60590 (47.7%)	Polygalacturonase upregulated by chilling. Provart, N. J., Gil, P., Chen, W., Han, B., Chang, H. S., Wang, X., & Zhu, T. (2003). Gene expression phenotypes of Arabidopsis associated with sensitivity to low temperatures. Plant physiology, 132(2), 893-906.
							AT3G26610 (47.1%)	POLYGALACTURONASE INVOLVED IN EXPANSION1 (PGX1) is invovled in cell elongation and is expressed in expanding tissues throughout development, including seedlings, roots, leaves, and flowers. Xiao, C., Somerville, C., & Anderson, C. T. (2014). POLYGALACTURONASE INVOLVED IN EXPANSION1 functions in cell elongation and flower development in Arabidopsis. The Plant Cell, 26(3), 1018-1035.
Sobic.003G243900	Sb03g030030	RGR 22 DAP	58326479	15	A/T	Similar to Acid phosphatase-like	AT1G14290 (66.3%)	AT1G14290 (SBH2) encodes an LCB C-4 hydroxylase gene. sbh1-1 sbh2-1 double mutants displayed severe alterations in growth. Chen, M., Markham, J. E., Dietrich, C. R., Jaworski, J. G., & Cahoon, E. B. (2008). Sphingolipid long-chain base hydroxylation is important for growth and regulation of sphingolipid content and composition in Arabidopsis. The Plant Cell, 20(7), 1862-1878.
Sobic.003G244100	Sb03g030050	RGR 22 DAP	58326479	5	A/T	Similar to ABRE-binding factor BZ-1	AT2G46270 (35.9%)	GBF 3 had cold treatment induced change in expression in Brassica oleracea homolog. Hwang, I., Manoharan, R. K., Kang, J. G., Chung, M. Y., Kim, Y. W., & Nou, I. S. (2016). Genome-Wide Identification and Characterization of bZIP Transcription Factors in Brassica oleracea under Cold Stress. BioMed research international, 2016.
								Increaed expression in plants with esk1 mutation, which showed improved freezing tolerance. Xin, Z., Mandaokar, A., Chen, J., Last, R. L., & Browse, J. (2007). Arabidopsis ESK1 encodes a novel regulator of freezing tolerance. The Plant Journal, 49(5), 786-799.
Sobic.003G427500	Sb03g045960	73,087,058 (Hull area 50 DAP) 73,091,310 (RGR 15 DAP)	73,087,058 73,091,310	15	G/T (73,087,058) A/G (73,091,310)	Similar to Putative cytochrome P450-dependent fatty acid hydroxylase	AT5G63450 (58.4%)	C. bungeana homolog upregulated by chiling stress. Zhao, Z., Tan, L., Dang, C., Zhang, H., Wu, Q., & An, L. (2012). Deep-sequencing transcriptome analysis of chilling tolerance mechanisms of a subnival alpine plant, Chorispora bungeana. BMC plant biology, 12(1), 222.

## Sheet: Chromosome 4
Candidate Gene	ID	Trait	Basepair	Distance to SNP (kbp)	Alleles	Description	Homolog	Homolog Description
Sobic.004G081900		RGR 23 DAP	6702749	15	C/T	PROPROTEIN CONVERTASE SUBTILISIN/KEXIN	Os02g53860 (49.6%)	Putative subtilase 22 identified as an early cold-regulated protein. Huo, C., Zhang, B., Wang, H., Wang, F., Liu, M., Gao, Y., ... & Tang, W. (2016). Comparative study of early cold-regulated proteins by two-dimensional difference gel electrophoresis reveals a key role for phospholipase Dα1 in mediating cold acclimation signaling pathway in rice. Molecular & Cellular Proteomics, 15(4), 1397-1411.
Sobic.004G288300	Sb04g032390	Hull Area 21-25 DAP	62989269	15	C/G	Nucleobase:cation symporter-1, NCS1 family	AT5G03555 (71.5%)	Upregulated throughout two days of cold treatment. Sasaki, Y., Takahashi, K., Oono, Y., Seki, M., Yoshida, R., Shinozaki, K., & Uemura, M. (2008). Characterization of growth‐phase‐specific responses to cold in Arabidopsis thaliana suspension‐cultured cells. Plant, cell & environment, 31(3), 354-365.
Sobic.004G288400	Sb04g032400	Hull Area 21-25 DAP	62989269	15	C/G	Similar to Putative uncharacterized protein	AT1G65690 (36.2%)	C. bungeana homolog upregulated by chilling stress. Zhao, Z., Tan, L., Dang, C., Zhang, H., Wu, Q., & An, L. (2012). Deep-sequencing transcriptome analysis of chilling tolerance mechanisms of a subnival alpine plant, Chorispora bungeana. BMC plant biology, 12(1), 222.
							AT2G35980 (37.8%)	Inreased expression in line overexpressing MeDREB1D. MeDREB1D overexpression resulted in stronger tolerance to drought and cold stresses. Xiao, S., & Chye, M. L. (2011). Overexpression of Arabidopsis ACBP3 enhances NPR1-dependent plant resistance to Pseudomonas syringe pv tomato DC3000. Plant Physiology, 156(4), 2069-2081.
							AT3G11660 (41.3%)	Differentially expressed under freezing or post-freezing receovery. Nair, P., Kandasamy, S., Zhang, J., Ji, X., Kirby, C., Benkel, B., ... & Prithiviraj, B. (2012). Transcriptional and metabolomic analysis of Ascophyllum nodosum mediated freezing tolerance in Arabidopsis thaliana. BMC genomics, 13(1), 643.

## Sheet: Chromosome 5
Candidate Gene	ID	Trait	Basepair	Distance to SNP (kbp)	Alleles	Description	Homolog	Homolog Description
Sobic.005G019100	Sb05g001630	RGR 27 DAP	1730801	5	T/C	Similar to TRAF-type zinc finger family protein	Os04g14110 (68.8%)	Identified as having a possible role in cell elongation. Gasperini, D., Greenland, A., Hedden, P., Dreos, R., Harwood, W., & Griffiths, S. (2012). Genetic and physiological analysis of Rht8 in bread wheat: an alternative source of semi-dwarfism with a reduced sensitivity to brassinosteroids. Journal of experimental botany, 63(12), 4419-4436.
Sobic.005G021300	Sb05g001805	RGR 23 DAP	1966419	5	C/G	Similar to Os07g0591300 protein	Os11g34790 (32.6%)	Increased expression in DaCBF7. CBF7 is a transcription factor, D. antarctica C-repeat binding factor 7, in Deschampsia antarctica, an Antarctic hairgrass. Overexpression of DaCBF7 enhanced tolerance to cold stress without growth defects in rice. Byun, M. Y., Lee, J., Cui, L. H., Kang, Y., Oh, T. K., Park, H., ... & Kim, W. T. (2015). Constitutive expression of DaCBF7, an Antarctic vascular plant…
Sobic.005G055900	Sb05g004560	RGR 22 DAP	5663603	5	G/A	Leucine Rich Repeat (LRR_1) // Protein tyrosine kinase (Pkinase_Tyr) // Leucine rich repeat N-terminal domain (LRRNT_2) // Leucine Rich repeats (2 copies) (LRR_4) // Leucine rich repeat (LRR_8)	AT5G20480 (61.1%)	AT5G20480 has been established as a SERK-interacting protein. The somatic embryogenesis receptor kinases (SERKs) have been demonstrated to associate with multiple ligand-binding receptors to regulate plant growth. Fan, M., Wang, M., & Bai, M. Y. (2016). Diverse roles of SERK family genes in plant growth, development and defense response. Science China Life Sciences, 59(9), 889-896.
Sobic.005G056000		RGR 22 DAP	5663603	0	G/A	AMP-ACTIVATED PROTEIN KINASE, GAMMA REGULATORY SUBUNIT	AT3G52950 (74.9%)	Identified as a gene that determines the increasing amount of radial growth resulting from height growth in Poplar trees. Jiang, L., Ye, M., Zhu, S., Zhai, Y., Xu, M., Huang, M., & Wu, R. (2016). Computational identification of genes modulating stem height–diameter allometry. Plant biotechnology journal, 14(12), 2254-2264.
Sobic.005G090800		RGR 27 DAP	13378992	15	T/C	PHD FINGER PROTEIN 20-RELATED	AT1G33420 (59.4%)	Identified as a cold regulated transciption factor that is down regualted in a southern accession association with a higher temperature climate. Barah, P., Jayavelu, N. D., Rasmussen, S., Nielsen, H. B., Mundy, J., & Bones, A. M. (2013). Genome-scale cold stress response regulatory networks in ten Arabidopsis thaliana ecotypes. BMC genomics, 14(1), 722.
Sobic.005G091000	Sb05g007480	RGR 27 DAP	13378992	15	T/C	Similar to receptor-like protein kinase 3	AT4G20270 (61.9%)	C. bungeana homolog down-regulated by chilling stress. Zhao, Z., Tan, L., Dang, C., Zhang, H., Wu, Q., & An, L. (2012). Deep-sequencing transcriptome analysis of chilling tolerance mechanisms of a subnival alpine plant, Chorispora bungeana. BMC plant biology, 12(1), 222.
							AT1G75820 (59.4%)	Upregulated in stems undergoing secondary growth. Ko, J. H., & Han, K. H. (2004). Arabidopsis whole-transcriptome profiling defines the features of coordinated regulations that occur during secondary growth. Plant molecular biology, 55(3), 433-453.
							Os04g04330 (48.9%)	Os04g04330 encodes CTB4a, a gene that confers cold tolerance. Zhang, Z., Li, J., Pan, Y., Li, J., Shi, H., Zeng, Y., ... & Sun, X. (2017). Natural variation in CTB4a enhances rice adaptation to cold habitats. Nature communications, 8, 14788.

## Sheet: Chromosome 6
Candidate Gene	ID	Trait	Basepair	Distance to SNP (kbp)	Alleles	Description	Homolog	Homolog Description
Sobic.006G002100	Sb06g000380	RGR 39-40 DAP	382682	15	C/A	Similar to OSIGBa0123D13.3 protein	AT5G64460 (75.8%)	Identified as an important gene for plant growth andreporduction. Zhao, Z., & Assmann, S. M. (2011). The glycolytic enzyme, phosphoglycerate mutase, has critical roles in stomatal movement, vegetative growth, and pollen production in Arabidopsis thaliana. Journal of experimental botany, 62(14), 5179-5189.
Sobic.006G116600	Sb06g019790	RGR 36 DAP	48450391	15	A/G	Similar to H0305E08.5 protein	Os05g30750 (69.8%)	Significantly induced by chilling stress. Cho, H. Y., Hwang, S. G., Kim, D. S., & Jang, C. S. (2012). Genome-wide transcriptome analysis of rice genes responsive to chilling stress. Canadian Journal of Plant Science, 92(3), 447-460.
Sobic.006G204400	Sb06g027550	RGR 24 DAP	55,466,730 55,467,259	15	T/A (55,466,730) C/T (55,467,259)	Similar to Maltose excess protein 1-like, chloroplast precursor	AT5G17520 (67.6%)	mRNAabundance increased in repsonse to low temperatures in plants that overexpressed sucrose-phosphate synthase. Lundmark, M., Cavaco, A. M., Trevanion, S., & Hurry, V. (2006). Carbon partitioning and export in transgenic Arabidopsis thaliana with altered capacity for sucrose synthesis grown at low temperature: a role for metabolite transporters. Plant, cell & environment, 29(9), 1703-1714.
Sobic.006G204500	Sb06g027560	RGR 24 DAP	55,466,730 55,467,259	0	T/A (55,466,730) C/T (55,467,259)	Similar to B0403H10-OSIGBa0105A11.19 protein	AT5G26670 (64%)	Pectinesterase induced by chilling. Provart, N. J., Gil, P., Chen, W., Han, B., Chang, H. S., Wang, X., & Zhu, T. (2003). Gene expression phenotypes of Arabidopsis associated with sensitivity to low temperatures. Plant physiology, 132(2), 893-906.
Sobic.006G204600	Sb06g027570	RGR 24 DAP	55,466,730 55,467,259	15	T/A (55,466,730) C/T (55,467,259)	Similar to B0403H10-OSIGBa0105A11.20 protein	AT3G57430 (48.8%)	Identified as a cold regulated gene. Lee, B. H., Henderson, D. A., & Zhu, J. K. (2005). The Arabidopsis cold-responsive transcriptome and its regulation by ICE1. The Plant Cell, 17(11), 3155-3175.

## Sheet: Chromosome 7
Candidate Gene	ID	Trait	Basepair	Distance to SNP (kbp)	Alleles	Description	Homolog	Homolog Description
Sobic.007G033300	Sb07g002860	Hull Area 27-30, 34-35DAP	2934702	0	C/G	Similar to Os08g0137400 protein	AT2G02850 (38%)	Plantacyanin expression reduced in miR408-OX plants. miR408-OX plants exhibit elevated growth vigor, higher fresh weight, and leaves morphologically larger than those of wild-type plants. Zhang, H., & Li, L. (2013). SQUAMOSA promoter binding protein‐like7 regulated microRNA408 is required for vegetative development in Arabidopsis. The Plant Journal, 74(1), 98-109.
Sobic.007G033400	Sb07g002870	Hull Area 27-30, 34-35DAP	2934702	5	C/G	Similar to Os08g0137400 protein	AT2G02850 (39.1%)	Plantacyanin expression reduced in miR408-OX plants. miR408-OX plants exhibit elevated growth vigor, higher fresh weight, and leaves morphologically larger than those of wild-type plants. Zhang, H., & Li, L. (2013). SQUAMOSA promoter binding protein‐like7 regulated microRNA408 is required for vegetative development in Arabidopsis. The Plant Journal, 74(1), 98-109.

## Sheet: Chromosome 8
Candidate Gene	ID	Trait	Basepair	Distance to SNP (kbp)	Alleles	Description	Homolog	Homolog Description
Sobic.008G006800	Sb08g000710	RGR 30 DAP	575183	5	T/G	Similar to Leucine Rich Repeat family protein	AT2G36570 (38.9%)	At2g36570 may be involved in a fundamental cellular process such as cell expansion and elongation. Loss of function of At2g36570 resulted in irregular cell shape, defective vascular bundle lignification, aberrant leaf morphology, and delay in flowering timing. Kim, S., Kim, S. J., Shin, Y. J., Kang, J. H., Kim, M. R., Nam, K. H., ... & Verma, D. P. S. (2009). An atypical soybean leucine-rich repe…
							AT1G48480 (37.5%)	Identified as a cold regulated receptor-like kinase.Lee, B. H., Henderson, D. A., & Zhu, J. K. (2005). The Arabidopsis cold-responsive transcriptome and its regulation by ICE1. The Plant Cell, 17(11), 3155-3175.
								Association with signaling generated from the early cold response. Li, J., Liu, H., Xia, W., Mu, J., Feng, Y., Liu, R., ... & Zhu, J. (2017). De Novo Transcriptome Sequencing and the Hypothetical Cold Response Mode of Saussurea involucrata in Extreme Cold Environments. International Journal of Molecular Sciences, 18(6), 1155.
Sobic.008G006900	Sb08g000720	RGR 30 DAP	575183	5	T/G	Similar to Laccase-23 precursor	Os12g01730 (72.8%)	Putative gene targeted by miRNA expressed differentially in anthers of two rice cultivars at the UNM stage under cool growth conditions. Maeda, S., Sakazono, S., Masuko-Suzuki, H., Taguchi, M., Yamamura, K., Nagano, K., ... & Ito, K. (2016). Comparative analysis of microRNA profiles of rice anthers between cool-sensitive and cool-tolerant cultivars under cool-temperature stress. Genes & genetic s…
							Os01g61160 (64.7%)	Upregulated in response to cold stress. Cho, H. Y., Hwang, S. G., Kim, D. S., & Jang, C. S. (2012). Genome-wide transcriptome analysis of rice genes responsive to chilling stress. Canadian Journal of Plant Science, 92(3), 447-460.
Sobic.008G058500	Sb08g004930	Height 2-3 DAP, Hull Area 2-3 DAP	6142090	5	A/G	Similar to Cytochrome P450	AT1G13090 (52.3%)	Shows significant changes after 6 hours at 14 °C when compared to the 20 °C. Usadel, B., Blaesing, O. E., Gibon, Y., Poree, F., Hoehne, M., Guenter, M., ... & Stitt, M. (2008). Multilevel genomic analysis of the response of transcripts, enzyme activities and metabolites in Arabidopsis rosettes to a progressive decrease of temperature in the non‐freezing range. Plant, Cell & Environment, 31(4), 51…
							AT4G31500(55.8%)	Identified as a cold-affected auxin related gene. Lee, B. H., Henderson, D. A., & Zhu, J. K. (2005). The Arabidopsis cold-responsive transcriptome and its regulation by ICE1. The Plant Cell, 17(11), 3155-3175.
Sobic.008G118700	Sb08g017240	RGR 18 DAP	53112641	5	T/C	Similar to Respiratory burst oxidase	AT5G47910 (71.8%)	Affected in the down-regulation by chilling. Provart, N. J., Gil, P., Chen, W., Han, B., Chang, H. S., Wang, X., & Zhu, T. (2003). Gene expression phenotypes of Arabidopsis associated with sensitivity to low temperatures. Plant physiology, 132(2), 893-906.
Sobic.008G152300	Sb08g020140	RGR 20 DAP	58474500	15	C/T	Similar to Putative uncharacterized protein OSJNBa0041P03.7	AT3G53270 (65%)	Up-regulated throughout 2 days of cold treatment in lag phase cells. Sasaki, Y., Takahashi, K., Oono, Y., Seki, M., Yoshida, R., Shinozaki, K., & Uemura, M. (2008). Characterization of growth‐phase‐specific responses to cold in Arabidopsis thaliana suspension‐cultured cells. Plant, cell & environment, 31(3), 354-365.
Sobic.008G156600	Sb08g020560	RGR 45 DAP	58905676	0	T/C	Similar to Leucine Rich Repeat family protein	AT3G54650 (61.7%)	Loss of FBL17 function reduces plant growth by altering cell division activity in shoot and root apical meristems. Noir, S., Marrocco, K., Masoud, K., Thomann, A., Gusti, A., Bitrian, M., ... & Genschik, P. (2015). The control of Arabidopsis thaliana growth by cell proliferation and endoreplication requires the F-box protein FBL17. The Plant Cell, 27(5), 1461-1476.
Sobic.008G156900	Sb08g020580	RGR 45 DAP	58905676	15	T/C	Similar to Auxin-responsive protein IAA30	AT3G04730 (63.7%)	iaa16-1 was identified as a dominant gain-of-function mutation in IAA16 that restricts growth of adult plants. Rinaldi, M. A., Liu, J., Enders, T. A., Bartel, B., & Strader, L. C. (2012). A gain-of-function mutation in IAA16 confers reduced responses to auxin and abscisic acid and impedes plant growth and fertility. Plant molecular biology, 79(4-5), 359-373.
								Casava homolog downregulated with low temperature. An, D., Yang, J., & Zhang, P. (2012). Transcriptome profiling of low temperature-treated cassava apical shoots showed dynamic responses of tropical plant to cold stress. BMC genomics, 13(1), 64.
							AT3G23050 (65.1%)	Identified as a direct auxin target gene involved in growth and in cross-talk with other signaling pathways. Chapman, E. J., Greenham, K., Castillejo, C., Sartor, R., Bialy, A., Sun, T. P., & Estelle, M. (2012). Hypocotyl transcriptome reveals auxin regulation of growth-promoting genes through GA-dependent and-independent pathways. PLoS One, 7(5), e36210.
								Decreased expression in VUP1 OX 9 dayold seedlings. Constitutive overexpression of VUP1 caused severe dwarfism. Grienenberger, E., & Douglas, C. J. (2014). Arabidopsis VASCULAR-RELATED UNKNOWN PROTEIN1 Regulates Xylem Development and Growth by a Conserved Mechanism That Modulates Hormone Signaling. Plant physiology, 164(4), 1991-2010.
							Os05g14180 (41.3%)	Identified as a growth transcription factor up-regulated by cold-independent overexpression of OsMyb4. PARK, M. R., YUN, K. Y., Mohanty, B., Herath, V., Xu, F., Wijaya, E., ... & De Los Reyes, B. G. (2010). Supra‐optimal expression of the cold‐regulated OsMyb4 transcription factor in transgenic rice changes the complexity of transcriptional network with major effects on stress tolerance and panic…
							Os05g48590 (38.8%)	Expression induced by cold stress. Yang, Y. W., Chen, H. C., Jen, W. F., Liu, L. Y., & Chang, M. C. (2015). Comparative transcriptome analysis of shoots and roots of TNG67 and TCN1 rice seedlings under cold stress and following subsequent recovery: Insights into metabolic pathways, phytohormones, and transcription Factors. PloS one, 10(7), e0131391.
Sobic.008G168400	Sb08g021375	Area 19-20 DAP	60254418	15	T/C	Weakly similar to Putative uncharacterized protein	AT2G01570 (45.9%)	Identified as a repressor of elongation growth. Willige, B. C., Ghosh, S., Nill, C., Zourelidou, M., Dohmann, E. M., Maier, A., & Schwechheimer, C. (2007). The DELLA domain of GA INSENSITIVE mediates the interaction with the GA INSENSITIVE DWARF1A gibberellin receptor of Arabidopsis. The Plant Cell, 19(4), 1209-1220.
								RGA accumulation enhanced by cold/CBF1. Constitutive expression of CBF1 confers freezing tolerance but also slows growth. Achard, P., Gong, F., Cheminant, S., Alioua, M., Hedden, P., & Genschik, P. (2008). The cold-inducible CBF1 factor–dependent signaling pathway modulates the accumulation of the growth-repressing DELLA proteins via its effect on gibberellin metabolism. The Plant Cell, 20(8), 21…
								The GFP:RGA level was enhanced at 12 °C in 8 day old roots. Zhou, M., Chen, H., Wei, D., Ma, H., & Lin, J. (2017). Arabidopsis CBF3 and DELLAs positively regulate each other in response to low temperature. Scientific reports, 7.
							Os07g36170 (39.2%)	Differentially expressed in OsNPR1-OX compared with the wild-type. OsNPR1 affects rice growth and development. Li, X., Yang, D., Sun, L., Li, Q., Mao, B., & He, Z. (2016). The systemic acquired resistance regulator OsNPR1 Attenuates Growth by Repressing Auxin Signaling and promoting IAA-amido synthase expression. Plant physiology, pp-00129.
Sobic.008G192800	Sb08g023280	RGR 13 DAP	62617925	5	T/C	Similar to Chromosome chr6 scaffold_3, whole genome shotgun sequence	Os03g57940 (83.5%)	Interacts with OsACA6, which exhibited cold tolerance compared to the wild type and has a promoter inducible by cold stress. Huda, K. M. K., Banu, M. S. A., Yadav, S., Sahoo, R. K., Tuteja, R., & Tuteja, N. (2014). Salinity and drought tolerant OsACA6 enhances cold tolerance in transgenic tobacco by interacting with stress-inducible proteins. Plant physiology and biochemistry, 82, 229-238.

## Sheet: Chromosome 9
Candidate Gene	ID	Trait	Basepair	Distance to SNP (kbp)	Alleles	Description	Homolog	Homolog Description
Sobic.009G189501	Sb09g024850	RGR 41-42 DAP	54129591	15	C/T	Similar to Os01g0778300 protein	AT3G13520 (59.7%)	Decreased expression in VUP1 OX 9 dayold seedlings. Constitutive overexpression of VUP1 caused severe dwarfism. Grienenberger, E., & Douglas, C. J. (2014). Arabidopsis VASCULAR-RELATED UNKNOWN PROTEIN1 Regulates Xylem Development and Growth by a Conserved Mechanism That Modulates Hormone Signaling. Plant physiology, 164(4), 1991-2010.
								Transcript level of At4g26320 decreased in atnup160-1 mutant plants. atnup160-1 plants had altered cold-responsive gene expression and sensitivity to chilling stress and were defective in acquired freezing tolerance. Dong, C. H., Hu, X., Tang, W., Zheng, X., Kim, Y. S., Lee, B. H., & Zhu, J. K. (2006). A putative Arabidopsis nucleoporin, AtNUP160, is critical for RNA export and required for plant…
Sobic.009G200800	Sb09g025830	Area 34-38 DAP, WUE 35-36 DAP	55067080	5	G/A	Similar to Os05g0519200 protein	GRMZM2G474546 (90.1%)	Differenetially expressed in response to drought stess. Liu, Y., Zhou, M., Gao, Z., Ren, W., Yang, F., He, H., & Zhao, J. (2015). RNA-seq analysis reveals MAPKKK family members related to drought tolerance in Maize. PloS one, 10(11), e0143128.
Sobic.009G200900	Sb09g025840	Area 34-38 DAP, WUE 35-36 DAP	55067080	0	G/A	Similar to Putative uncharacterized protein	AT2G20670 (49.5%)	AT2G20670 is upregulated in atmyb60-1 plants. AtMYB60 is negatively modulated during drought and a null mutation in AtMYB60 results in the constitutive reduction of stomatal opening and in decreased wilting under water stress conditions. Cominelli, E., Galbiati, M., Vavasseur, A., Conti, L., Sala, T., Vuylsteke, M., ... & Tonelli, C. (2005). A guard-cell-specific MYB transcription factor regulate…
							AT2G38820 (32.9%)	P. euphratica homolog upregulated in drought-stressed leaves. Tang, S., Liang, H., Yan, D., Zhao, Y., Han, X., Carlson, J. E., ... & Yin, W. (2013). Populus euphratica: the transcriptomic response to drought stress. Plant molecular biology, 83(6), 539-557.
Sobic.009G221800	Sb09g027580	Hull Area 45 DAP, RGR 54-55 DAP	56,526,623 56,500,182	15	G/T(56526623) T/C(56500182)	Similar to Putative uncharacterized protein	AT4G23630 (60.2%)	Showed significant changes in expression after 6 hours at 14 °C when compared to 20 °C. Usadel, B., Blaesing, O. E., Gibon, Y., Poree, F., Hoehne, M., Guenter, M., ... & Stitt, M. (2008). Multilevel genomic analysis of the response of transcripts, enzyme activities and metabolites in Arabidopsis rosettes to a progressive decrease of temperature in the non‐freezing range. Plant, Cell & Environment…
Sobic.009G221900	Sb09g027590	Hull Area 45 DAP, RGR 54-55 DAP	56,526,623 56,500,182	15	G/T(56526623) T/C(56500182)	Similar to Putative uncharacterized protein	Os10g36160 (44.3%)	Identified as a cold related gene. Liu, F., Xu, W., Song, Q., Tan, L., Liu, J., Zhu, Z., ... & Sun, C. (2013). Microarray-assisted fine-mapping of quantitative trait loci for cold tolerance in rice. Molecular plant, 6(3), 757-767.
Sobic.009G222100	Sb09g027610	Hull Area 45 DAP, RGR 54-55 DAP	56,526,623 56,500,182	0	G/T(56526623) T/C(56500182)	PROTEIN KINASE-LIKE PROTEIN-RELATED	Os04g29680 (35.7%)	Differentially expressed in SNAC2 overexpressed rice plants. SNAC2 confers cold tolerance. Hu, H., You, J., Fang, Y., Zhu, X., Qi, Z., & Xiong, L. (2008). Characterization of transcription factor gene SNAC2 conferring cold and salt tolerance in rice. Plant molecular biology, 67(1-2), 169-181.
Sobic.009G237700	Sb09g029000	RGR 26 DAP	57601358	15	A/G	Similar to Os01g0658700 protein	AT5G66530 (47.8%)	Downregulated in winter cultivars of barley, but not spring cultivars. Janská, A., Aprile, A., Cattivelli, L., Zámečník, J., de Bellis, L., & Ovesná, J. (2014). The up-regulation of elongation factors in the barley leaf and the down-regulation of nucleosome assembly genes in the crown are both associated with the expression of frost tolerance. Functional & integrative genomics, 14(3), 493-506.

## Sheet: Chromosome 10
Candidate Gene	ID	Trait	Basepair	Distance to SNP (kbp)	Alleles	Description	Homolog	Homolog Description
Sobic.010G057300	Sb10g004950	Hull Area 37 DAP	4476256	0	T/C	GALACTINOL--SUCROSE GALACTOSYLTRANSFERASE 6-RELATED	AT5G20250 (72%)	Showed significant changes after 6 h at 14 °C when compared to the 20 °C. Usadel, B., Blaesing, O. E., Gibon, Y., Poree, F., Hoehne, M., Guenter, M., ... & Stitt, M. (2008). Multilevel genomic analysis of the response of transcripts, enzyme activities and metabolites in Arabidopsis rosettes to a progressive decrease of temperature in the non‐freezing range. Plant, Cell & Environment, 31(4), 518-5…
								Leaf enzyme in winter barley homolog is differentially expressed after 3 days at 3°C. Janská, A., Aprile, A., Zámečník, J., Cattivelli, L., & Ovesná, J. (2011). Transcriptional responses of winter barley to cold indicate nucleosome remodelling as a specific feature of crown tissues. Functional & integrative genomics, 11(2), 307-325.
Sobic.010G088700	Sb10g007690	Height 5 DAP	7591313	5	A/C	Similar to Os02g0756800 protein	AT1G35140 (60.4%)	Downregulated in plants overexpressing YFP-SDG714. Overexpression of YFP-SDG714 inhibits plant growth. Ding, B., Zhu, Y., Bu, Z. Y., Shen, W. H., Yu, Y., & Dong, A. W. (2010). SDG714 regulates specific gene expression and consequently affects plant growth via H3K9 dimethylation. Journal of integrative plant biology, 52(4), 420-430.
								Upregulated in AtCSP3-overexpressing plants. AtCSP3 is a cold shock domain protein. Kim, M. H., Sato, S., Sasaki, K., Saburi, W., Matsui, H., & Imai, R. (2013). COLD SHOCK DOMAIN PROTEIN 3 is involved in salt and drought stress tolerance in Arabidopsis. FEBS open bio, 3(1), 438-442.
							AT2G17230 (49.1%)	Vitis vinifera homolog had increased epression in lines overexpressing CBF4 and there was increased expression of At1g35140 in Poplar overexpressing CBF4. CBF4 overexpression resulted in increased freezing tolerance and reduced growth phenotypes. Tillett, R. L., Wheatley, M. D., Tattersall, E. A., Schlauch, K. A., Cramer, G. R., & Cushman, J. C. (2012). The Vitis vinifera C‐repeat binding protein…
Sobic.010G088800	Sb10g007700	Height 5 DAP	7591313	15	A/C	Similar to Putative glucosyltransferase-10	Os06g11720 (69.3%)	Differentially expressed in OsNPR1-OX compared with the wild-type. OsNPR1 affects rice growth and development. Li, X., Yang, D., Sun, L., Li, Q., Mao, B., & He, Z. (2016). The systemic acquired resistance regulator OsNPR1 Attenuates Growth by Repressing Auxin Signaling and promoting IAA-amido synthase expression. Plant physiology, pp-00129.
Sobic.010G246200	Sb10g028530	RGR 21 DAP	58,585,447 58,585,570	5	C/A(58585447) C/T(58585570)	Similar to Os06g0695800 protein	AT2G47000 (48.1%)	TWISTED DWARF1 (TWD1) acts as a chaperone of ABCB4 (At2g47000) and ABCB4 is delocalized and degraded in twd1. Polar auxin transport is reduced in twd1, causing dwarfism and disoriented growth. Zhu, J., Zwiewka, M., Sovero, V., di Donato, M., Ge, P., Oehri, J., ... & Lücke, C. (2016). TWISTED DWARF1 mediates the action of auxin transport inhibitors on actin cytoskeleton dynamics. The Plant Cell On…
							Os01g50100 (45.9%)	Multidrug resistance protein 4 is upregulated by cold and by overexpression of MYBS3. MYBS3 has been shown to be necessary for cold tolerance in rice. Su, C. F., Wang, Y. C., Hsieh, T. H., Lu, C. A., Tseng, T. H., & Yu, S. M. (2010). A novel MYBS3-dependent pathway confers cold tolerance in rice. Plant physiology, 153(1), 145-158.
